# Supplementary material for: A Comprehensive Study of Cyanobacterial Morphological and Ecological Evolutionary Dynamics through Deep Geologic Time
Source: PLoS One. 2016 Sep 20;11(9):e0162539. doi: 10.1371/journal.pone.0162539 (PMC5029880; doi:10.1371/journal.pone.0162539)
Supplement: S1 File — (CSV) [file pone.0162539.s021.csv]

	Acaryochloris marina MBIC11017	Acaryochloris sp. CCMEE5410	Anabaena cylindrica PCC7122	Anabaena sp. PCC7108	Anabaena variabilis ATCC29413	Arthrospira maxima CS328	Arthrospira platensis str. Paraca	Arthrospira sp. PCC8005	Calothrix sp. PCC6303	Calothrix sp. PCC7103	Calothrix sp. PCC7507	Chamaesiphon minutus PCC6605	Chlorogloeopsis fritschii PCC6912	Chlorogloeopsis sp. PCC9212	Crinalium epipsammum PCC9333	Chroococcidiopsis thermalis PCC7203	Crocosphaera watsonii WH0003	Crocosphaera watsonii WH8501	Cyanobacterium aponinum PCC10605	Cyanobacterium stanieri PCC7202	Cyanobacterium UCYNA	Cyanobium gracile PCC6307	Cyanobium sp. PCC7001	Cyanothece sp. ATCC51142	Cyanothece sp. ATCC51472	Cyanothece sp. CCY0110	Cyanothece sp. PCC7424	Cyanothece sp. PCC7425	Cyanothece sp. PCC7822	Cyanothece sp. PCC8801	Cyanothece sp. PCC8802	Cylindrospermopsis raciborskii CS505	Cylindrospermum stagnale PCC7417	Dactylococcopsis salina PCC8305	Fischerella muscicola PCC7414	Fischerella muscicola PCC73103	Fischerella sp. JSC11	Fischerella sp. PCC9339	Fischerella thermalis PCC7521	Geitlerinema sp. PCC7105	Geitlerinema sp. PCC7407	Geminocystis herdmanii PCC6308	Gloeobacter violaceus PCC7421	Gloeocapsa sp. PCC73106	Gloeocapsa sp. PCC7428	Halothece sp. PCC7418	Nodosilinea nodulosa PCC7104	Leptolyngbya sp. PCC6406	Leptolyngbya sp. PCC7375
gcp	WP_012162000	WP_010468470	WP_015212805	WP_016949891	Q3MD34	WP_006619221	WP_035735016	WP_008050984	AFZ03675	WP_019492436	WP_015127204	WP_015161632	WP_016879100	WP_016879100	WP_015203413	WP_015153892	WP_007312154	WP_007307099	WP_015218144	AFZ47642	WP_012954059	WP_015110762	WP_043368673	WP_009546706	WP_009546706	WP_008275679	WP_012598579	WP_012629369	WP_013323198	WP_012596631	WP_015784318	EFA71045	WP_015210162	WP_015229825	WP_016867317	WP_016862310	WP_009459080	WP_017310090	WP_009459080		WP_015171221	WP_017296184	WP_011141354	WP_006529136	WP_015188953	WP_015225228	WP_017301048	WP_008315002	WP_006517991
ffh	WP_012164459	WP_010467673	WP_015214382	WP_016951026	ABA23956	WP_006625423	WP_014275078	WP_006620988	WP_015200938	WP_019493215	WP_015127916	WP_015157863	WP_016876708	WP_016876708	WP_015203350	WP_015153917	WP_007307383	WP_007307383	WP_015220123	AFZ47469	WP_012953686	WP_015108818	WP_006910973	WP_009545358	WP_009545358	WP_008276239	WP_015956133	WP_012629386	WP_013321277	WP_012593938	WP_015783195	WP_006276600	WP_015210581	WP_015231068	WP_016868528	WP_016861837	WP_009455152	WP_017309459	WP_009455152	WP_017659848	WP_015173281	WP_017295155	WP_011142633	WP_006528477	WP_015188281	WP_015226386	WP_017299489	WP_008313569	WP_006516292
ftsY	WP_012164149	WP_010475835	WP_015213102	WP_016952690	ABA19903	WP_006670293	WP_014274556	WP_008050994	WP_015200189	WP_019492726	WP_015128648	WP_015160921	WP_016878587	WP_016878587	WP_015202977	WP_015154361	WP_007312837	WP_007307807	WP_015218640	AFZ47813	WP_012954258	WP_015109895	WP_006909980	WP_009547239	WP_009547239	WP_008274737	WP_015956974	WP_012627757	WP_013320328	WP_012596968	WP_015784889	WP_006276372	WP_015210904	WP_015228465	WP_016869555	WP_016858874	WP_009459803	WP_017310342	WP_009459803	WP_017660534	WP_015173523	WP_017296095	WP_011140255	WP_006530483	WP_015187296	WP_015225151	WP_017297112	WP_008318135	WP_006516650
secY	WP_010469295	WP_010469295	WP_015215929	WP_016953009	ABA20333	WP_006621239	WP_006618082	WP_006621327	WP_015200864	WP_019491988	WP_015129705	WP_015161731	WP_016877824	WP_016877824	WP_015203282	WP_015152284	WP_007311595	EAM49869	WP_015218380	AFZ48128	WP_012954407	WP_015109418	WP_006909719	WP_009543879	WP_009543879	WP_008275488	WP_015955695	WP_012626780	WP_013324971	WP_012593614	WP_012796698	WP_006276972	WP_015208454	WP_015231121	WP_016868075	WP_016859430	WP_009455545	WP_017310476	WP_009455545	WP_017659048	WP_015170866	WP_017296425	WP_011141393	WP_006528335	WP_015187424	WP_015227144	WP_017297629	WP_008312933	WP_006515897
enolase	WP_012164319	WP_010475031	WP_015214748	WP_016949191	Q3M7B2	WP_006626244	WP_006620145	WP_006621239	WP_015196271	WP_019492768	WP_015128388	AFY95860	WP_016876338	WP_016876338	WP_015203047	WP_015154802	WP_007307648	WP_007307648	WP_015219158	AFZ48163	WP_012954068	WP_015110275	WP_006911418	WP_009546907	WP_009546907	WP_008274195	WP_015955981	WP_012628870	WP_013321731	WP_012595010	WP_012595010	WP_006276553	WP_015210878	WP_015229458	WP_016869581	WP_016862323	WP_009454281	WP_017310074	WP_009454281	WP_017660708	WP_015173646	WP_017296119	WP_011142119	WP_006529688	WP_015189242	WP_015226969	WP_017298613	WP_027268772	WP_006518873
pgk	WP_012161281	WP_010471014	WP_015217208	WP_016949614	Q3MF40	WP_008048775	WP_006620004	WP_006626244	WP_015198799	WP_019495207	WP_015127481	WP_015162225	WP_016873269	WP_016873269	WP_015204810	WP_015153171	WP_007309560	WP_007304168	WP_015218887	AFZ46541	WP_012953447	WP_015110302	WP_006911676	ACB53567	WP_009543708	WP_008275737	WP_012598967	WP_012626442	WP_013321558	WP_015785332	WP_015785332	WP_006278490	WP_015205969	WP_015230038	WP_016865730	WP_016861411	WP_009454679	WP_017309094	WP_009454679	WP_026097925	WP_015173530	WP_017294263	WP_011142310	WP_006528046	WP_015190859	WP_015224558	WP_017300589	WP_008311068	WP_006515662
tpi	WP_012164693	WP_029315295	WP_042465976	WP_026104109	Q3M7Y8	WP_035760109	WP_006619628	WP_008048775	WP_015199230	WP_026092795	WP_042341313	AFY94103	WP_016872970	WP_016872970	AFZ15178	WP_015154972	EHJ10165	WP_007307825	AFZ52270	AFZ46114	ADB95267	WP_015108454	WP_006910964	ACB53652	WP_009543632	WP_008275246	B7KL10	WP_041236346	WP_013321784	WP_041229671	WP_041238759	WP_006276423	WP_041233203	AFZ50639	WP_026086175	WP_016862084	EHC19575	WP_017311267	WP_016871990		AFY67389	WP_017292617	WP_011141042	WP_006529496	AFZ30763	WP_015224427	WP_017299331	WP_027269142	WP_006516860
pyrG	WP_012163348	WP_010478637	WP_015213616	WP_016949751	Q3MAV1	WP_006670137	WP_006618167	WP_048895441	WP_015199204	WP_019494603	WP_015131453	WP_015160517	WP_016877171	WP_016877171	WP_015204321	WP_015156635	WP_007308454	WP_007308454	WP_015218554	AFZ48169	WP_012953484	WP_015110070	WP_006911229	WP_009547383	WP_009547383	WP_008274782	WP_015954070	WP_012626851	WP_013325058	WP_012593914	WP_015783182	WP_006276147	WP_015208211	WP_015230990	WP_016867661	WP_016859171	WP_009455360	WP_017310870	WP_009455360	WP_017660610	WP_015172767	WP_017293961	WP_011141523	WP_006527206	WP_015187270	WP_015226631	WP_017300687	WP_008314247	WP_006518284
uppS	WP_010473380	WP_010473380	WP_015216286	WP_016952183	Q9ZEJ7	WP_046320721	WP_006618424	WP_008049404	WP_015200801	WP_019491692	WP_015128791	WP_015162649	WP_016875606	WP_016875606	WP_015201316	WP_015157365	WP_007310482	EAM51176	WP_015218152	AFZ46544	WP_012953721	WP_015107870	WP_006910852	WP_009544168	WP_009544168	WP_008276720	WP_012598247	WP_012630047	WP_013321265	WP_012593511	WP_012796646	WP_006277616	WP_015206688	WP_015228560	WP_016868985	WP_016863556	WP_009457560	WP_017311351	WP_009457560	WP_017662099	WP_015170576	WP_017295430	WP_011140112	WP_006530806	WP_015189082	WP_015225123	WP_017300485	WP_008312197	WP_006516921
rnhB	WP_012164432	WP_010471482	WP_015214566	WP_016950605	Q3MDN0	WP_046321847	KDR58567	WP_046320721	WP_015197212	WP_019493941	WP_015129161	WP_015160887	WP_016872463	WP_016872463	AFZ13866	WP_015156309	WP_007303331	WP_007303331	WP_015220727	AFZ46302		AFY29008	WP_006910011	ACB52671	WP_009545501	WP_008273608	WP_012597467	WP_012626644	ADN14123	WP_012594415	WP_012594415	WP_006276048	WP_015210282		WP_016865161	WP_016860899	WP_009456050	WP_017311590	WP_009456050		WP_015172874	WP_040467150	WP_011141506	WP_006528848	AFZ30056	WP_015225015	WP_017300612	WP_036030997	WP_006515826
exo	WP_049783717	WP_010467650	WP_015214857	WP_016951111	ABA20205	WP_006623055	KDR57029	WP_046321847	AFZ04488	WP_019493323	WP_015128185	WP_015160588	WP_016874371	WP_016874371	WP_015202959	WP_015152587	WP_007311340	WP_007306147	WP_015218534	AFZ48191	WP_012953677	WP_015108751	WP_006911801	WP_009547001	WP_009547001	EAZ90905	WP_015956186	WP_012626334	WP_013320847	WP_012596351	WP_012596351	WP_006278706	WP_015209119	AFZ49700	WP_016868117	WP_016863054	WP_016871337	WP_017310730	WP_016871337	WP_017660347	WP_015170219	WP_017296303	WP_011140638	WP_006528881	WP_015186801	WP_015227665	WP_040697079	WP_051463850	WP_006517275
dnaN	WP_012163520	WP_063825617	WP_015212288	WP_016951869	ABA19628	WP_006670526	WP_006618869	WP_006623055	WP_015199255	WP_019494879	WP_015126344	WP_015162372	WP_016875844	WP_016875844	WP_015201154	WP_015152201	WP_007304972	WP_007304972	WP_015219796	AFZ46342	WP_012953547	WP_015109935	WP_043368910	WP_009545676	WP_009545676	WP_008275522	WP_012597758	WP_012625697	WP_013322459	WP_012594366	WP_012594366	WP_006275731	WP_015205650	WP_015229182	WP_016869103	WP_016860970	WP_009453785	WP_017308932	WP_009453785	WP_026097652	WP_015172556	WP_017292915	WP_011143222	WP_006527520	WP_015188090	AFZ42992	WP_017299130	WP_008319046	WP_006517051
fusA	WP_012162325	WP_010467969	WP_015214571	WP_016950610	Q3MDM4	WP_039934106	WP_006619094	WP_035759237	WP_015197206	WP_019493946	WP_015129156	WP_015161333	WP_016872458	WP_016872458	WP_015203968	WP_015156708	WP_007310089	EAM51550	WP_015218285	AFZ47991	WP_012954203	WP_015109450	WP_006909985	WP_009543829	WP_009543829	WP_035799555	WP_012597474	WP_012626194	WP_013322222	WP_012594863	WP_012594863	WP_006275997	WP_015210287	WP_015228369	WP_016865166	WP_016860904	WP_009456045	WP_017311595	WP_009456045		WP_015172868	WP_017293370	WP_011143915	WP_006530855	WP_015190072	WP_015225447	WP_026072930	WP_008317760	WP_006515832
S3	WP_010469315	WP_010469315	WP_015215917	WP_016952997	Q3MFB5	WP_006621340	WP_006618094	WP_008057354	WP_015200876	WP_019492000	WP_015129717	WP_015161719	WP_016879777	WP_016879777	WP_015203294	WP_015152296	WP_007311592	WP_007306453	WP_015218392	AFZ48140	WP_012954395	WP_015109406	WP_006910865	WP_009543890	WP_009543890	WP_008275475	WP_015955683	WP_012626768	WP_013324983	WP_012593626	WP_012593626	WP_006276960	WP_015208466	WP_015231109	WP_016868086	WP_016859442	WP_009455520	WP_017310488	WP_009455520	WP_017659036	WP_015170854	WP_017296437	WP_011143909	WP_006528347	WP_015187436	WP_015227132	WP_017297641	WP_008312956	WP_006515909
L2	WP_010469319	WP_010469319	WP_015215914	WP_016952994	Q3MFB8	WP_006667931	WP_006617592	WP_006621340	WP_015200879	WP_019492003	WP_015129720	WP_015161716	WP_016877808	WP_016877808	WP_015203297	WP_015152299	WP_007306450	WP_007306450	WP_015218395	AFZ48143	WP_012954392	WP_015109403	WP_006910666	WP_009543893	WP_009543893	WP_008275471	WP_015955680	WP_012626765	WP_013324986	WP_012593629	WP_012593629	WP_006276957	WP_015208469	WP_015231106	WP_026086028	WP_016859445	EHC18115	WP_017310491	WP_026086337	WP_017659033	AFY65283	WP_017296440	WP_011140905	WP_006528350	WP_015187439	WP_015227129	WP_026072412	WP_008312963	WP_006515912
rpoB	WP_012163975	WP_010473552	WP_015214671	WP_026104107	Q3M5D0		WP_035735857	WP_008056953	AFZ01972	WP_019491811	WP_015129318	WP_015160181	WP_039751827	WP_039751827	WP_015203653	WP_015152548	EHJ12790	WP_007305477	WP_015219404	AFZ46602	WP_012953976	WP_015110546	WP_006909223	WP_009545344	WP_009545344	WP_035798210	WP_012598144	WP_012625981	WP_013325242	WP_012595071	WP_012595071	WP_006277461	AFZ27279	WP_015228408	WP_016864935	WP_016859514	EHC14004	WP_017313041	WP_016872198	WP_017660787	WP_015172944	WP_017295589	WP_011142280	WP_006529285	WP_015189887	WP_015226155	WP_017300692	WP_008319316	EKV02221
nusG	WP_010475524	WP_010475524	WP_015214694	WP_016950739	ABA22166		WP_006619244	WP_006622644	WP_015195882	WP_019492962	WP_015128149	WP_015162106	WP_016875456	WP_016875456	WP_015204900	WP_015154771	WP_007312879	WP_021831945	WP_015218084	AFZ48228	WP_012953660	AFY29844	EDY38029	ACB49578	WP_008277359	WP_008277359	WP_012598422	WP_012629380	WP_013322794	WP_012595061	WP_012595061	WP_006276211	WP_015210435	WP_015229116	WP_016869471	WP_016860088	WP_009457686	WP_016860088	WP_009457686	ANFQ01000129.1	WP_015171088	WP_017293201	WP_011140832	WP_006528602	WP_015187284	WP_015227254	ALVP01000009.1	WP_008311241	WP_006518042
metS	WP_012162798	WP_010467831	WP_015217119	WP_016950272	ABA22336		WP_006616868	WP_008048638	WP_015200236	WP_019494413	WP_015132148	WP_015157772	WP_016874225	WP_016874225	WP_015203568	WP_015153514	WP_007304192	WP_007304192	WP_015218123	AFZ46727	WP_012954123	WP_015108190	WP_006909922	WP_009545750	WP_009545750	WP_008273871	WP_012597516	WP_012628720	WP_013321452	WP_012597185	WP_012597185	WP_006277892	WP_015211037	WP_015229143	WP_016865269	WP_026087273	WP_009457186	WP_017310127	WP_009457186	WP_017660115	WP_015170772	WP_017295657	WP_011143016	WP_006527869	WP_015189801	WP_015227716		WP_008318951	WP_006519569
SSU	NR_074407	AY790243	NR_102457	AJ133162	CP000117	ABYK01000016.1	ACSK03000262.1	CAFN01000042.1	CP003610	ALVJ01000038.1	CP003943.1	CP003600.1	AJLN01000020.1	AB075982.1	CP003620.1	NR_102464.1	AESD01000223.1	AY620237.1	CP003947.1	NR_102450.1	CP001842.1	CP003495.1	AM709626.1	CP000806.1	AGJC02000001.1	AAXW01000006.1	CP001291.1	CP001344.1	CP002198.1	CP001287.1	CP001701.1	ACYA01000056.1	CP003642.1	CP003944.1	AJLK01000210.1	AJLJ01000085.1	AGIZ01000009.1	ALVS01000090.1	AJLL01000019.1	ANFQ01000016.1	CP003591.1	AB039001.1	NR_074282.1	AF132784.1	CP003646.1	CP003945.1	ALVP01000011.1	ALVV02000071.1	AB039011.1
aroA	B0C218	WP_050857412	WP_015217540	WP_016952207			WP_006616159	WP_006623958	WP_015199218	WP_026092953		WP_015161867	WP_016876217	WP_016876217	WP_015204837	WP_015153985	WP_007313320	WP_007308384	WP_015221190	AFZ47799		AFY27597	WP_006911787	WP_009545595	WP_009545595	WP_008275130	WP_015956104	ACL43657	WP_013321686	WP_012594387	WP_015783449	WP_006276590	WP_015205725	WP_015230541	WP_016868655	WP_016858809	WP_009457729	WP_017313779	WP_009457729	WP_017661898	WP_015172791	WP_017293428	WP_011141040	WP_006529725	WP_015187181	WP_015225006	WP_017299695	ALVV02000063.1	WP_006516046
cdsA	WP_012161741	WP_010468397	WP_015214728	WP_016950692	ABA21440	WP_006622713	WP_006617390	WP_006622713	WP_015200634	WP_026093435	WP_015127139	AFY92015	WP_016872530	WP_016872530	WP_015205039	WP_015152313	WP_007311611	WP_007306471	WP_015219509	AFZ48463	WP_012953605	WP_015107881	WP_006909037	WP_009543664	WP_009543664	WP_008278421	WP_015955421	ACL44443	WP_013320265	WP_012595526	WP_012595526	WP_006279088	WP_015210395	WP_015230096	WP_016869025	WP_016863592	WP_009457530	WP_017311438	WP_016870920	WP_017661672	WP_015172502	WP_017294800	WP_011141396	WP_006528071	WP_015187690	WP_015225739	WP_026073152	WP_027268701	WP_006517553
coaE	WP_012163217	WP_010469121	WP_015217232	WP_016952835	Q3MGH8	WP_006621890	WP_006617686	CDM92731	WP_015197832	WP_019492473	WP_015130184	WP_015159502	WP_016874170	WP_016874170	AFZ12514	AFY88369	WP_007310377	WP_007305085	WP_015218179	AFZ48823	WP_012953616	WP_015110270	WP_006910137	ACB53088	WP_009545103	WP_008277496	WP_015955171	ACL46109	WP_013322576	WP_012595776	WP_015784773	WP_006276676	WP_015208284	WP_015230609	WP_016866045	WP_016861652	WP_009455888	WP_017310305	WP_009455888	WP_017661511	WP_015170137	WP_017294295	WP_011142131	ELR98081	WP_015191053	WP_015224438	WP_017297191	WP_008312277	EKU97327
folD	WP_012165106	WP_010470826	WP_015215279	WP_016952906	Q3M9M0	WP_006626247	WP_006620001	WP_006626247	WP_015199070	WP_019490811	WP_015128906	WP_015162470	WP_016875702	WP_016875702	AFZ12942	WP_015153463	EHJ14057	EAM52709	WP_015219080	AFZ46304		WP_015107971	WP_006909781	WP_009546049	WP_009546049	WP_008275774	WP_012598015	WP_012626457	WP_013321825	WP_012594917	WP_015783739	WP_040010070	WP_015207142	WP_015230262	WP_026086058	WP_016859660	WP_009460304	WP_017313373	WP_009460304	WP_017661986	WP_015171400	WP_017294854	WP_011141882	WP_006527852	WP_015187538	WP_015226615	WP_017302092	WP_008308047	WP_006516934
hemB	WP_012165056	WP_010480057	WP_015212787	WP_016949879	ABA22905	WP_006621019	WP_006618266	WP_006621019	WP_015198467	WP_019492295	WP_015127225	WP_015161876	WP_016879116	WP_016879116	WP_015203421	WP_015152508	WP_007310946	WP_007305706	WP_015218134	AFZ47521	WP_012953646	WP_015109081	WP_006911235	WP_009544457	WP_009544457	WP_008272461	WP_015956471	WP_012626555	WP_013320361	WP_012594885	WP_012594885	WP_040008060	WP_015210142	WP_015230800	WP_009459046	WP_016862287	WP_009459046	WP_017310105	WP_009459046	WP_017659467	WP_015170378	WP_017296457	WP_011144341	WP_006527309	WP_015188939	WP_015225322	WP_026072362	WP_008308804	WP_006517866
gidA	WP_012162672	WP_010471963	WP_015216582	WP_026104246	Q3M790	WP_006669245	WP_006616246	WP_006669245	WP_015199030	WP_026093261	AFY36159	WP_015161057	WP_016872985	WP_016872985	WP_015203778	WP_015154833	WP_007310743	WP_007305500	WP_015219518	AFZ47418	WP_012953633	WP_015110230	WP_006909166	WP_009544846	WP_009544846	WP_008272716	WP_012599129	ACL44672	WP_013323219	WP_012596163	WP_012596163	EFA71441	AFZ23570	WP_015228807	WP_026086114	WP_026086939	WP_009456719	WP_026082142	WP_009456719	WP_017658686	AFY67558	WP_017295167	WP_011140883	WP_006527067	WP_015188473	AFZ43838	WP_017299253	WP_027268727	WP_006518562
glmS	WP_012164852	WP_010472095	WP_015215229	WP_016950256	ABA23092	WP_006622064	WP_006619686	WP_008051903	WP_015198905	WP_019490886	WP_015131170	WP_015160555	WP_016878078	WP_016878078	WP_015201396	WP_015152873	WP_007308889	WP_007303280	WP_015220682	AFZ46335	WP_012953769	WP_015109737	WP_006909259	ACB50616	WP_009544091	WP_008275137.1	WP_015954353	WP_012628062	ADN12846	WP_012597143	WP_015785013	WP_006275842	WP_015209905	WP_015230412	WP_016868621	WP_016861006	WP_009458115	WP_017308886	WP_016871032	WP_017660502	WP_015172286	WP_017295717	WP_011142212	WP_006527016	WP_015189584	WP_015225720	WP_017297311	WP_008316793	WP_006517508
tufA	WP_012162324	WP_010467967	WP_015214570	WP_016950609	Q3MDM5	WP_006623906	WP_006619095	WP_006623906	WP_015197207	WP_019493945	WP_015129157	WP_015161332	WP_016872459	WP_016872459	WP_015203969	WP_015156707	WP_007304700	WP_007304700	WP_015218284	AFZ47992	WP_012954204	WP_015109451	WP_006910634	WP_009543830	WP_009543830	WP_008276349	WP_012597473	WP_012626193	WP_013322224	WP_012594862	WP_012594862	WP_006275998	WP_015210286	WP_015228368	WP_016865165	WP_016860903	WP_009456046	WP_017311594	WP_009456046		WP_015172869	WP_017293371	WP_011143916	WP_006530856	WP_015190073	WP_015225446	WP_017300625	WP_008317757	WP_006515831
glmU	WP_012165117	WP_010470846	WP_015217457	WP_016951512	Q3MC88	EDZ95998	WP_006618474	WP_008053674	WP_015196712	WP_019491754	WP_015130934	WP_015160129	WP_016876254	WP_016876254	WP_015202281	WP_015153162	WP_007308870	EAM52933	AFZ54817	AFZ46059	WP_012953486	WP_015108051	WP_006911554	ACB51426	WP_024750296	EAZ92525	WP_015957205	WP_012627879	WP_013323977	WP_015957401	WP_015785336	WP_006277306	WP_015205819	WP_015228255	WP_016868277	WP_016860668	WP_009454050	WP_017311967	WP_009454050	WP_017659981	WP_015171104	WP_017294040	WP_011140446	WP_006530516	WP_015190466	WP_015227317	WP_017298870	WP_008319357	WP_006514902
lytB	WP_012165194	WP_010471169	AFZ57717	WP_016949332	Q3M8X6	WP_006626090	WP_006618940	WP_008050315	WP_015199671	WP_019490750	WP_015129494	WP_015161950	WP_016872697	WP_016872697	WP_015205481	AFY88920	WP_007309931	WP_007304523	WP_015220429	AFZ48170	WP_012953984	WP_015109647	WP_006909402	WP_009543942	WP_009543942	WP_008277629	WP_015956862	WP_012627787	WP_013323243	WP_012595881	WP_012595881	WP_006277395	WP_015206166	AFZ50514	WP_026086205	WP_016860631	WP_009459573	WP_017312082	WP_009459573	WP_017661344	WP_015173447	WP_017293906	WP_011143289	WP_006530280	WP_015190219	WP_015225963	WP_017300407	WP_008312061	WP_006516873
recA	WP_012163936	WP_010473621	WP_015213869	WP_016952237	P14167	WP_006621036	WP_014275106	WP_008049115	WP_015196583	WP_019491402	WP_015130594	WP_015160042	WP_016876395	WP_016876395	WP_015202716	WP_015153795	WP_007308530	WP_007308530	WP_015218968	AFZ47946	WP_012954211	AFY28944	WP_043368784	WP_009543313	WP_009543313	WP_008275230	WP_015956072	WP_012627130	ADN13432	WP_012594297	WP_012594297	WP_006277010	WP_015206176	WP_015230515	WP_016865541	WP_016862711	WP_009454139	WP_017310236	WP_009454139	ANFQ01000121.1	WP_015170153	WP_026102060	WP_011143405	WP_006530402	WP_015187325	WP_015224539	WP_017302000	WP_008313684	WP_006517266
uvrA	WP_012162656	WP_010467635	WP_015214448	WP_016951266	ABA23197	WP_006621568	WP_006616468	WP_006621568	WP_015195924	WP_019490688	WP_015129295	WP_015162187	WP_016874971	WP_016874971	WP_015204158	WP_015156978	WP_007311516	WP_007306346	WP_015219082	AFZ46789	WP_012953787	AFY29507	EDY37777	ACB53039	WP_024750123	WP_008274500	WP_041237967	WP_012626499	WP_013322511	WP_012597051	WP_015784939	WP_006278533.1	WP_015208889	WP_015230611	WP_016870181	WP_016859642	WP_009455224	WP_017310793	WP_016870738	WP_017659159	WP_015173869	WP_017293481	WP_011144220	WP_006527436	AFZ30723	WP_015224433	WP_017296758	WP_008311479	WP_006518360
secA	WP_012161679	WP_010477211	WP_015217074	WP_016951484	Q3MB92	WP_006624357	WP_006618163	WP_006624357	WP_015199753	WP_019489605	WP_015128956	WP_015162532	WP_016876229	WP_016876229	WP_015203507	WP_015156050	WP_007312268	WP_007307199	WP_015218684	AFZ46457	WP_012954122	WP_015109802	WP_006909599	WP_009545749	WP_009545749	WP_008273870	WP_012597457	WP_012629036	WP_013322236	WP_012594426	WP_015783471	WP_006277510	WP_015205788	WP_015228022	WP_016868255	WP_016861174	WP_009459946	WP_017309444	WP_009459946	WP_017661688	WP_015172508	WP_017293131	WP_011141834	WP_006527282	WP_015187719	WP_015224271	WP_017297889	WP_008313628	WP_006515249
lepA	WP_012165475	WP_010477710	WP_015215320	WP_016949423	Q3MG20	WP_006622093	WP_035736750	WP_006622093	WP_015200084	WP_019489178	WP_015131095	WP_015160421	WP_016878768	WP_016878768	WP_015202027	WP_015152177	WP_007308272	WP_007308272	WP_015218294	AFZ48651	WP_012953501	WP_015109037	EDY37844	WP_009543240	WP_009543240	WP_008277316	WP_012598515	WP_012626592	WP_013323354	WP_012595804	WP_012595804	WP_006277691	WP_015208300	WP_015230281	WP_016867930	WP_016858706	WP_009457152	WP_017313527	WP_009457152	WP_017663627	WP_015170936	WP_017293950	WP_011142757	WP_006530013	WP_015190993	WP_015224667	WP_017299566	WP_008318888	WP_006517274
LSU	NR_076538	AFEJ01000262.1	NR_102531	AJWF01000012.1	NR_076381	ABYK01000016.1	ACSK03000246.1	CAFN01000042.1	NR_102546	ALVJ01000038.1	CP003943.1	NR_102544.1	AJLN01000021.1	AJLM01000006.1	CP003620.1	NR_102537.1	AESD01000223.1	AADV02000003.1	CP003947.1	NR_102523.1	CP001842.1	NR_102534.1	AM709626.1	NR_076532.1	AGJC02000001.1	AAXW01000006.1	CP001291.1	CP001344.1	CP002198.1	NR_076616.1	CP001701.1	ACYA01000016.1	NR_102530.1	NR_102525.1	AJLK01000211.1	AJLJ01000084.1	AGIZ01000009.1	ALVS01000090.1	AJLL01000042.1	ANFQ01000016.1	NR_102539.1	ALVO01000007.1	NR_076335.1	ALVY01000030.1	NR_102540.1	NR_102528.1	ALVP01000010.1	ALVV02000071.1	ALVN01000003.1
alaS	WP_012164739	WP_010475641	WP_015215357	WP_016951901	Q3MGN4	WP_006668426	WP_006618099	WP_006668426	WP_015196607	WP_019492846	WP_015130866	WP_015159709	WP_016874003	WP_016874003	WP_015203876	WP_015152143	WP_007310762	EAM47889	WP_015219338	AFZ48065	WP_012954269	WP_015110253	WP_006909309	WP_009545540	WP_009545540	WP_008277596	WP_012598301	ACL43046	WP_013322867	WP_012594753	WP_015783656	WP_006278246	WP_015207047	WP_015230815	WP_016866592	WP_016862565	WP_009455399	WP_017309000	WP_009455399	WP_026097541	WP_015171141	WP_017294714	WP_011142344	WP_006528942	WP_015190149	WP_015224452	WP_026073088	WP_008311001	WP_006518854
L1	WP_012163304	WP_010475528	WP_015214692	WP_016950741	Q3MA18		WP_006619242	WP_006622642	WP_015195884	WP_019492964	WP_015128147	WP_015162104	WP_016875458	WP_016875458	WP_015204898	WP_015154769	WP_007312877		WP_015218086	AFZ48226	WP_012953658	WP_015110281	WP_006911709	WP_009546722	WP_009546722	WP_008277357	WP_012598420	WP_012629378	WP_013322792	WP_012595059	WP_015783817	WP_006276213	WP_015210433	WP_015229118	WP_016869473	WP_016860090	WP_009457688	WP_017313755	WP_009457688	ANFQ01000129.1	WP_015171090	WP_017293203	WP_011141599	WP_006528600	WP_015187282	WP_015227252	WP_017297706	WP_008311245	WP_006518044
L4	WP_010469327	WP_010469327	WP_015215912	WP_016952992	Q3MFC0	WP_006621342	WP_006617594	WP_006621342	WP_015200881	WP_019492005	WP_015129722	WP_015161714	WP_016877806	WP_016877806	WP_015203299	WP_015152301	WP_007306448	WP_007306448	WP_015218397	AFZ48145	WP_012954390	WP_015109401	WP_006909581	WP_009543895	WP_009543895	WP_008275469	WP_015955678	WP_012626763	WP_013324988	WP_012593631	WP_012593631	WP_006276955	WP_015208471	WP_015231104	WP_016868089	WP_016859447	WP_009455509	WP_017310493	WP_009455509	WP_017659031	WP_015170849	WP_017296442	WP_011140090	WP_006528352	WP_015187441	WP_015227127	WP_017297646	WP_008312968	WP_006515914
L5	WP_010469306	WP_010469306	WP_015215923	WP_016953003	Q3MFA9	EDZ92810	WP_006618088	WP_008057353	WP_015200870	WP_019491994	WP_015129711	WP_015161725	WP_016877817	WP_016877817	WP_015203288	WP_015152290	WP_007306416	WP_007306416	WP_015218386	AFZ48134	WP_012954401	WP_015109412	WP_006910001	WP_009543885	WP_009543885	WP_008275482	WP_015955689	WP_012626774	WP_013324977	WP_012593620	WP_012593620	WP_006276966	WP_015208460	WP_015231115	WP_016868081	WP_026086714	WP_009455534	WP_026081884	WP_009455534	WP_017659042	WP_015170860	WP_017296431	WP_011143903	WP_006528341	WP_015187430	WP_015227138	WP_017297635	WP_008312945	WP_006515903
L9	WP_010473006	WP_010473006	WP_015215449	WP_016953450	Q3MGD1	WP_006669164	WP_006616436	WP_006669164	WP_015197670	WP_019494862	AFY32041	WP_015162755	WP_016873812	WP_016873812	WP_015203986	WP_015155973	WP_007305923	WP_007305923	WP_015218754	AFZ46555	WP_012954552	WP_015110235	WP_006910176	WP_009543546	WP_009543546	WP_008275421	WP_015956488	WP_012625783	WP_013323027	WP_012596117	WP_015784602	WP_006277038	WP_015206053	WP_015228590	WP_016868609	WP_026086602	WP_009456550	WP_026081726	WP_009456550	ANFQ01000050.1	WP_015170718	WP_017296190	WP_011142626	WP_006529066	WP_015189384	WP_015225321	WP_017300417	WP_008319228	WP_006517069
L11	WP_010475526	WP_010475526	WP_015214693	WP_016950740	Q3MA19		WP_006619243	WP_052584831	WP_015195883	WP_019492963	WP_015128148	WP_015162105	WP_016875457	WP_016875457	WP_015204899	WP_015154770	WP_007312878	EAM48343	WP_015218085	AFZ48227	WP_012953659	WP_015110280	WP_006909342	WP_009546723	WP_009546723	WP_008277358	WP_012598421	WP_012629379	WP_013322793	WP_012595060	WP_012595060	WP_006276212	WP_015210434	WP_015229117	WP_016869472	WP_016860089	WP_009457687	WP_017313754	WP_009457687	ANFQ01000129.1	WP_015171089	WP_017293202	WP_011141598	WP_006528601	WP_015187283	WP_015227253	WP_017297707	WP_008311243	WP_006518043
L14	WP_010469308	WP_010469308	WP_015215921	WP_016953001	Q3MFB1	WP_006621334	WP_006618090	WP_006621334	WP_015200872	WP_019491996	WP_015129713	WP_015161723	WP_016877815	WP_016877815	WP_015203290	WP_015152292	WP_021833417	EAM49850	WP_015218388	AFZ48136	WP_012954399	WP_015109410	WP_006910461	WP_008275479	WP_008275479	WP_008275479	WP_015955687	WP_012626772	WP_013324979	WP_012593622	WP_012593622	WP_006276964	WP_015208462	WP_015231113	WP_009455531	WP_016859438	WP_009455531	WP_016859438	WP_009455531	ANFQ01000026.1	WP_015170858	WP_017296433	WP_011143905	WP_006528343	WP_015187432	WP_015227136	WP_017297637	WP_008312949	WP_006515905
L20	WP_010477428	WP_010477428	WP_015217013	WP_016951338	Q3M7I1	EDZ91833	WP_006617370	WP_006617370	WP_015197247	WP_019491212	WP_015130790	WP_015158017	WP_016878794	WP_016878794	WP_015204734	WP_015156855	WP_007304007	WP_007304007	WP_015219412	AFZ47995	WP_012954541	WP_015109852	WP_006909862	WP_009547471	WP_009547471	WP_035798247	WP_015956210	WP_012626939	WP_013323972	WP_012595877	WP_012595877	WP_006278193	WP_015211384	WP_015229372	WP_016867166	WP_016861233	WP_009459634	WP_017311702	WP_009459634	WP_017661379	WP_015171131	WP_017292576	WP_011142778	WP_006530005	WP_015188464	WP_015226639	WP_017301086	WP_008314978	WP_006516367
L27	WP_010476817	WP_010476817	WP_015213957	WP_016951886	Q3MCZ8	WP_006615800	WP_006615800	WP_006615800	WP_015199320	WP_019494083	WP_015126947	WP_015162321	WP_016873504	WP_016873504	WP_015203632	WP_015155423	WP_007305424	WP_007305424	WP_015218949	AFZ46091	WP_012953515	WP_015110639	WP_006910207	WP_009544206	WP_009544206	WP_008277645	WP_015955453	WP_012626133	WP_013321412	WP_012596575	WP_012596575	WP_006278434	WP_015205900	WP_015230585	WP_016865087	WP_016861040	WP_009458028	WP_016861040	WP_009458028	ANFQ01000059.1	WP_015170379	WP_017294534	WP_011140826	WP_006527607	WP_015189187	WP_015224174	WP_017298619	WP_008319114	WP_006516128
S2	WP_012163821	WP_010472676	WP_015215818	WP_016953201	Q3MBF3	WP_039932628	WP_006616758	WP_008051562	WP_015199168	WP_019493849	WP_015130818	WP_015161025	WP_016875049	WP_016875049	WP_015203120	WP_015153701	WP_007305240	WP_007305240	WP_015218960	AFZ46024	WP_012953896	WP_015108141	WP_043368530	WP_009545948	WP_009545948	WP_008274822	WP_012598550	WP_012629599	WP_013321337	WP_012595851	WP_012595851	WP_006275584	WP_015208626	WP_015229294	WP_009457653	WP_016861450	WP_009457653	WP_016861450	WP_009457653	WP_017659437	WP_015172546	WP_017292856	WP_011141828	WP_006529760	WP_015189294	WP_015224582	WP_017302515	WP_008314320	WP_006516804
S5	WP_012164971	WP_010469299	WP_015215927	WP_016953007	Q3MFA5	WP_006618084	WP_006618084	WP_006618084	WP_015200866	WP_019491990	WP_015129707	AFY95633	WP_016877821	WP_016877821	WP_015203284	WP_015152286	WP_007306420	WP_007306420	WP_015218382	AFZ48130	WP_012954405	WP_015109416	WP_006910949	WP_009543881	WP_009543881	WP_008275486	WP_015955693	WP_012626778	WP_013324973	WP_012593616	WP_012796700	WP_006276970	AFZ25204	WP_015231119	WP_016868077	WP_016859432	WP_009455542	WP_017310478	WP_009455542	ANFQ01000026.1	WP_041268676	WP_017296427	WP_011143898	WP_006528337	WP_015187426	WP_015227142	WP_017297631	WP_008312937	WP_006515899
S7	WP_012162326	WP_010467971	WP_015214572	WP_016950611	Q3MDM3		WP_006619093	WP_006623904	WP_015197205	WP_019493947	WP_015129155	WP_015161334	WP_016872457	WP_016872457	WP_015203967	WP_015156709	WP_007304697	WP_007304697	WP_015218286	AFZ47990	WP_012954202	WP_015109449	WP_006911809	WP_008276351	WP_008276351	WP_008276351	WP_012597475	WP_012626195	WP_013322221	WP_012594864	WP_012594864	WP_040008105	WP_015210288	WP_015228370	WP_009456044	WP_016860905	WP_009456044	WP_017311596	WP_009456044		WP_015172867	WP_017293369	WP_011143914	WP_006530854	WP_015190071	WP_015225448	WP_026072929	WP_008317761	WP_006515833
S10	WP_010467965	WP_010467965	WP_008232935	WP_008232935	Q3MDM6	WP_006619096	WP_006619096	WP_006619096	WP_015197208	WP_010998474	WP_010998474	WP_015161331	WP_008232935	WP_008232935	WP_015203970	WP_015156706	WP_007304701	WP_007304701	WP_015218283	AFZ47993	WP_012954205	WP_015109452	EDY38611	WP_007304701	WP_007304701	WP_007304701	WP_012597472	WP_012626192	WP_012597472	WP_012594861	WP_012594861	WP_009341974	WP_008232935	WP_015228367	WP_008232935	WP_008232935	WP_008232935	WP_008232935	WP_008232935		WP_015172870	WP_015223309	WP_011143917	WP_006530857	WP_015190074	WP_015225445	ALVP01000032.1	WP_008317754	WP_006515830
S11	WP_010480577	WP_010480577	WP_015215932	WP_016953011	Q3MF98	WP_006618077	WP_006618077	WP_006618077	WP_015200860	WP_019491985	WP_010998331	WP_015161736	WP_016877827	WP_016877827	WP_015203277	WP_015152280	WP_007306426	WP_007306426	WP_015218375	AFZ48123	WP_012954411	WP_015109421	WP_006910768	WP_041231990	WP_009543876	WP_008275492	WP_015955699	WP_012626784	WP_013324966	WP_012593609	WP_012593609	WP_006276981	WP_015208451	WP_015231125	WP_009455552	WP_009455552	WP_009455552	WP_009455552	WP_009455552	ANFQ01000026.1	WP_015170869	WP_017296421	WP_011143562	WP_006528331	WP_015187419	WP_015227148	WP_017297653	WP_008312978	WP_006515922
S12	WP_012162327	WP_010467973	WP_015214573	WP_016950612	Q3MDM2	EDZ93699	WP_006619092	CCE18373	WP_015197204	WP_019493948	WP_015129154	WP_015161335	WP_009456043	WP_009456043	WP_015203966	WP_015156710	WP_007310088	WP_007304696	WP_015218287	AFZ47989	WP_012954201	WP_015109448	WP_043368803	WP_007310088	WP_007310088	WP_007310088	WP_012597476	WP_012626196	WP_013322220	WP_012594865	WP_012594865	WP_006275995	WP_015129154	AFZ49358	WP_009456043	WP_016860906	WP_009456043	WP_016860906	WP_009456043		WP_015172866	WP_017293368	WP_011143913	WP_006530853	WP_015190070	AFZ43573	WP_017300622	WP_008317763	WP_006515834
S13	WP_010480576	WP_010480576	WP_015215931	WP_015215931	Q3MF99	WP_006621324	WP_006618078	WP_006621324	WP_015200861	WP_019491986	WP_015129702	WP_015161735	WP_016877826	WP_016877826	WP_015203278	WP_015152281	WP_007306425	WP_007306425	WP_015218376	AFZ48124	WP_012954410	WP_015109420	WP_006909855	WP_009543877	WP_009543877	WP_008275491	WP_015955698	WP_012626783	WP_013324967	WP_012593610	WP_012593610	EFA70179	WP_015208452	WP_015231124	WP_016868073	WP_016859428	WP_009455551	WP_017310474	WP_009455551	ANFQ01000026.1	WP_015170868	WP_017296422	WP_011143563	WP_006528332	WP_015187420	WP_015227147	WP_026072414	WP_008312977	WP_006515921
S17	WP_010469309	WP_010469309	WP_015215920	WP_016953000	Q3MFB2	WP_006621335	WP_006618091	WP_006621335	WP_015200873	WP_019491997	WP_015129714	WP_015161722	WP_016877814	WP_016877814	WP_015203291	WP_015152293	WP_007306456	WP_007306456	WP_015218389	AFZ48137	WP_041487773	WP_015109409	WP_006909923	WP_009543887	WP_009543887	WP_008275478	WP_015955686	WP_012626771	WP_013324980	WP_012593623	WP_012593623	WP_006276963	WP_015208463	WP_015231112	WP_016868083	WP_016859439	WP_009455529	WP_017310485	WP_009455529	ANFQ01000026.1	WP_015170857	WP_017296434	WP_011143906	WP_006528344	WP_015187433	WP_015227135	WP_017297638	WP_008312951	WP_006515906
S19	WP_010469318	WP_010469318	WP_015215915	WP_016952995	Q3MFB7	WP_006617591	WP_006617591	WP_006617591	WP_015200878	WP_019492002	WP_015129719	WP_015161717	WP_016877809	WP_016877809	WP_015203296	WP_015152298	WP_007306451	WP_007306451	WP_015218394	AFZ48142	WP_012954393	WP_015109404	WP_006911786	WP_009543892	WP_009543892	WP_008275473	WP_015955681	WP_012626766	WP_013324985	WP_012593628	WP_012593628	WP_006276958	WP_015208468	WP_015231107	WP_009455516	WP_016859444	WP_009455516	WP_017310490	WP_009455516	WP_017659034	WP_015170852	WP_017296439	WP_011140906	WP_006528349	WP_015187438	WP_015227130	WP_026072411	WP_008312961	WP_006515911
thrS	WP_012163482	WP_010474073	WP_015215995	WP_016953068	ABA24938	WP_006623096	WP_006619748	WP_006623096	WP_015199890	WP_019493404	AFY32178	WP_015162449	WP_016876086	WP_016876086	WP_015202435	WP_015153827	WP_007308875	WP_007303255	WP_015220990	AFZ48072	WP_012954172	WP_015108040	WP_050757055	ACB54182	WP_009546407	WP_008276158	WP_012598773	WP_012625881	WP_013320235	WP_012594091	WP_012594091	WP_006275745	WP_015208517	WP_015230508	WP_016866980	WP_026086673	EHC16111	WP_017309655	WP_016871284	WP_017663531	WP_015170996	WP_017294704	WP_011142880	WP_006529157	WP_015187006	WP_015226726	WP_026072709	WP_008308268	WP_006519000
cysS	WP_012167039	WP_010472915	WP_015213727	WP_026103910	Q3M6R3	WP_006670306	WP_006618270	WP_006670306	WP_015200109	WP_019490051	WP_015128022	WP_015160590	WP_016873475	WP_016873475		WP_015156333	WP_035826182	WP_007305161	WP_015218980	AFZ46533	WP_041487762	WP_015108754	WP_006909852	ACB54189	WP_009546400	WP_008277454	WP_015954735	WP_012630529	WP_013324484	WP_012593831	WP_015783140	WP_006276567	WP_015210220	WP_015227877	WP_016869452	WP_016863147	WP_009455385	WP_017312348	WP_009455385	WP_017661313	WP_015171602	WP_017294431	WP_011140853	WP_006530906	WP_015186515	WP_015227103	WP_017297135	WP_008316752	WP_006518903
serS	WP_012162574	WP_010470745	WP_015213793	WP_016948872	Q3MCE0	WP_006667894	WP_006618527	WP_006667894	WP_015197422	WP_019492176	WP_015129578	WP_015162065	WP_016878418	WP_016878418	WP_015201347	WP_015153571	EHJ10496	WP_007307509	WP_015219419	AFZ47589	WP_012954173	AFY28590	WP_006909422	ACB50278	WP_009546157	WP_008276294	WP_012599203	WP_012629993	WP_013321775	WP_012596426	WP_015784423	WP_006278565	AFZ25817	WP_015229745	WP_016869629	WP_016862098	WP_009459840	WP_017310827	WP_009459840	ANFQ01000186.1	WP_015170930	WP_017292755	WP_011140718	WP_006530741	WP_015189737	WP_015227772	WP_026072829	WP_008310607	WP_006518567
trpS	WP_010477865	WP_010477865	WP_015213533	WP_016952576	ABA22603	WP_006624172	WP_006620196	WP_006624172	WP_015196598	WP_019491791	WP_015128480	WP_015161406	WP_016873635	WP_016873635	WP_015204129	WP_015152720	WP_007312161	EAM52437	WP_015218026	AFZ47409	WP_012954076	WP_015108037	WP_043368566	ACB52882	WP_009545299	WP_008275631	WP_012597769	WP_012629601	WP_013323588	WP_012595351	WP_012595351	EFA71141	AFZ26024	WP_015230532	WP_016870011	WP_016860786	WP_009459381	WP_017310639	WP_009459381	WP_026097895	WP_015173042	WP_017295899	WP_011143004	WP_006527405	WP_015187122	WP_015227695	WP_017297717	WP_008313886	WP_006518825
pheS	WP_012161935	WP_010476379	WP_015217066	WP_016951494	Q3MB99	WP_006625918	WP_006617501	WP_006625918	WP_015199765	WP_026092872	WP_015128967	WP_015160825	WP_016876238	WP_016876238	WP_015203013	WP_015154119	WP_007306572	WP_007306572	WP_015218884	AFZ46813	WP_012954529	WP_015108872	WP_006910418	ACB50668	WP_035857627	WP_008273892	WP_015956607	WP_012628689	WP_013322049	WP_012596857	WP_012596857	WP_006277290	WP_015205797	WP_015230246	WP_016868264	WP_016863534	WP_009459940	WP_026081779	WP_009459940	ANFQ01000229.1	WP_015173644	WP_017293330	WP_011143121	WP_006528615	WP_015187712	WP_015225556	WP_017298480	WP_008319096	WP_006515786
trmD	WP_012164433	WP_010471483	WP_015214721	WP_026104099	Q3MC52	WP_006621428	WP_006618918	WP_006621428	WP_015200641	WP_019494320	WP_015127133	WP_015160496	WP_016875498	WP_016875498	AFZ13265	AFY88816	WP_021829121	WP_007305780	WP_015220661	AFZ47603	WP_012954368	WP_015108861	WP_006910675	WP_009546981	WP_009546981	WP_008275039	WP_012598278	WP_012630197	WP_013322880	WP_012594310	WP_012594310	EFA70358	WP_015210403	WP_015230127	WP_016870216	WP_016860066	WP_009455997	WP_017309082	WP_009455997	WP_017660087	WP_015170925	WP_017295071	WP_011140891	WP_006530219	WP_015187684	WP_015227351	WP_026072647	WP_008319327	WP_006516238
IF3	WP_010470985	WP_010470985	WP_015213272	WP_016950572	Q3MBH6	WP_006624331	WP_006617261	WP_006624331	WP_015198510	WP_019493538	WP_015126613	AFY91923	WP_016876982	WP_016876982	AFZ15022	WP_015154368	WP_007303458	WP_007303458	WP_015218889	AFZ48583	WP_012953800	WP_015109796	EDY39434	WP_009544732	WP_009544732	EAZ89916.1	WP_041238129	WP_012625935	ADN15429	WP_012594160	WP_012594160	WP_006278519	WP_015209542	WP_015228699	WP_009458803	WP_009458803	WP_009458803	WP_017311489	WP_009458803	WP_017661414	WP_015171189	WP_017293455	WP_011141754	WP_006527477	WP_015190147	WP_015227303	WP_017299591	WP_008314264	WP_006517376
frr	WP_041660492	WP_010477336	WP_015212669	WP_016952654	ABA20253	EDZ93091	WP_006618912	WP_035759499	WP_015200358	WP_019495571	WP_015128413	WP_015160324	WP_016878445	WP_016878445	WP_015205401	WP_015157164	WP_007309578	EAM47738	AFZ55473	AFZ47464	WP_012953588	WP_015107735	WP_006909093	B1X0Q1	WP_009545246	WP_008275435	WP_015954711	WP_012629986	WP_013322341	WP_012595835	WP_015784745	WP_006275696	WP_015210840	WP_015228669	WP_016865221	WP_016861321	WP_009458386	WP_017311045	WP_009458386	WP_017663257	WP_015173470	WP_017295422	WP_011140292	WP_006530700	WP_015189111	WP_015225076	WP_017298105	WP_036028999	WP_006515285
miaA	WP_012164789	WP_010472008	WP_015214787	WP_026104034	Q3MA53	WP_006623559	WP_035736955	WP_008055296	AFZ02748	WP_019489452	WP_015128979	WP_015159802	WP_016872640	WP_016872640	WP_015201338	WP_015152416	AESD01000023.1	WP_007304080	AFZ54716	AFZ46334		WP_015109795	WP_050757112	WP_009545682	WP_009545682	WP_008277474	WP_012599270	WP_012628394	WP_013320249	WP_015957294	WP_015785117	WP_006276717	WP_015208837	WP_015230680	WP_016865803	WP_016859111	WP_009457270	WP_017313630	WP_016871552	WP_026097451	WP_015171080	WP_017293441	WP_011143238	WP_006529020	AFZ32729	WP_041596300	WP_040697368	WP_008317184	WP_006516564
queA	WP_012164914	WP_010469797	WP_015217223	WP_016952842	Q3M3N7	WP_006625292	KDR58745	WP_006625292	WP_015197744	WP_019493709	WP_015126911	WP_015162660	WP_016874182	WP_016874182	WP_015202624	WP_015152734	WP_007306196	WP_007306196	WP_015217917	AFZ48297	WP_012953786	WP_015108917	WP_006911682	WP_009546526	WP_009546526	WP_008275938	WP_012598853	WP_012627229	WP_013324131	WP_015957400	WP_015785334	WP_006277371	WP_015208275	AFZ49557	WP_016867538	WP_016859492	WP_009458311	WP_017312122	WP_009458311	WP_017660671	AFY66219	WP_017292420	WP_011143576	WP_006527369	WP_015191065	WP_015226349	WP_017299033	WP_008317509	EKV03220
truA	WP_010480582	WP_010480582	WP_015215935	WP_026104383	ABA20341	WP_006621321	WP_006618074	WP_006621321	WP_015200857	WP_019491982	WP_015129699	WP_015161740	WP_016877830	WP_016877830	WP_015203274	AFY85725	WP_007311599	WP_007306429	WP_015218372	AFZ48120	WP_012954414	WP_015109424	WP_006909755	WP_009543873	WP_009543873	WP_008275495	WP_015955702	WP_012626787	WP_013324963	WP_012593606	WP_012796696	WP_006276985	WP_015208448	WP_015231128	WP_016868070	WP_016859425	WP_009455556	WP_017310471	WP_009455556	ANFQ01000026.1	AFY65305	WP_017296418	WP_011143558	WP_006528328	WP_015187416	WP_015227151	WP_017297656	WP_036031079	WP_006515925
tgt	WP_012164204	WP_010473494	WP_015216293	WP_016952450	ABA23360	WP_006670746	WP_006617291	WP_008051961	AFZ02651	WP_035173820	WP_015126803	AFY95746	WP_026087435	WP_026087435	WP_015203033	AFY89635	WP_007308905	WP_007303303	WP_015220706	AFZ47011	WP_012953966	AFY29211	WP_006910015	WP_009543047	WP_009543047	WP_008275992	WP_015955224	B8HX02	WP_013320918	WP_012596061	WP_015784631	WP_040010121	WP_015209427	AFZ51188	WP_016864734	WP_016863372	WP_009455489	WP_026082015	WP_009455489	WP_017659910	WP_015172772	WP_017295295	WP_011140804	WP_006530934	AFZ31094	AFZ44386	WP_017299972	WP_036028503	WP_006517306
pnp	WP_041660582	WP_029315367	WP_015214642	WP_016950786	Q3M7Z9	WP_006623598	WP_006617470	WP_008054097	WP_015198832	WP_019495153	WP_015131123	WP_015161302	WP_016874315	WP_016874315	WP_015202402	WP_015156160	WP_007310339	WP_007304946	WP_015219516	AFZ46269	WP_012953880	WP_015109047	WP_006910408	WP_009547814	WP_009547814	WP_008278169	WP_012598406	WP_012629626	WP_013325352	WP_012593636	WP_012593636	WP_006276418	WP_015209848	WP_015230544	WP_016864914	WP_016859494	WP_009456840	WP_017312124	WP_009456840	WP_026097839	WP_015172952	WP_017292583	WP_011143141	WP_006529307	WP_015188634	WP_015225003	WP_026072722	WP_008313610	WP_006516859
prfA	WP_012161829	WP_010480592	WP_015215939	WP_026104384	Q3MF91	WP_006670290	WP_006616840	WP_006621317	WP_015200853	WP_019491978	WP_015129695	WP_015161745	WP_016877834	WP_016877834	WP_015203270	WP_015152273	WP_007306433	WP_007306433	WP_015220633	AFZ47951	WP_012954418	WP_015109428	WP_006910225	ACB53393	WP_009543869	WP_008275499	WP_015955706	WP_012626487	WP_013324959	WP_012593589	WP_012796689	WP_006276989	WP_015208444	WP_015231132	WP_016868066	WP_016859421	WP_009455560	WP_017310468	WP_009455560	ANFQ01000026.1	WP_015170876	WP_017294887	WP_011144404	WP_006528324	WP_015187412	WP_015227155	WP_026072415	WP_008312988	WP_006515929
rnc	WP_012162255	WP_010476713	WP_015213046	WP_016949532	ABA20421	WP_006621988	WP_006617296	WP_006621988	WP_015197368	WP_019488788	WP_015129638	WP_015158015	WP_016873102	WP_016873102	WP_015201965	WP_015156058	WP_007306350	WP_007306350	WP_015220975	AFZ48354	WP_012953770	WP_015109733	WP_006910429	ACB52483	WP_009547457	WP_008272999	WP_015954677	WP_012625883	WP_013321119	WP_012596086	WP_012596086	WP_006278502	WP_015207560	AFZ52114	WP_016869815	WP_016863401	WP_009458005	WP_017311930	WP_009458005	WP_017662494	WP_015170594	WP_017293127	WP_011142642	WP_006530881	WP_015186727	AFZ45623		WP_008310210	WP_006515640
mutL	WP_012163844	WP_010476621	AFZ59254	WP_016953103	Q3MEV6	WP_006669420	WP_014274059	WP_048895323	WP_015195900	WP_019493432	WP_015129827	WP_015157567	WP_016875948	WP_016875948	WP_015205301	WP_015153327	WP_007309144	WP_007303591	WP_015219540	AFZ46379	WP_012953960			WP_009546790	WP_009546790	WP_008276532	WP_015955154	ACL46021	WP_013320309	WP_012595247	WP_015783909	WP_006276159	WP_015208545	AFZ50460	WP_016864980	WP_016861251	WP_009458417	WP_017311688	WP_009458417	WP_017659118	WP_015170635	WP_017295417	WP_011141279	WP_006529519	WP_015187477	AFZ43358	WP_026072944	WP_051463958	EKV02184
ruvB	WP_012165010	WP_010477567	WP_015212775	WP_016949144	Q3MEF4	WP_006620655	WP_006617214	WP_008049452	WP_015197655	WP_019489008	WP_015128894	WP_015159632	WP_016874116	WP_016874116	WP_015202804	WP_015152524	WP_007306863	WP_007306863	WP_015219694	AFZ48780	WP_012954362	WP_015109763	WP_006909247	WP_009546585	WP_009546585	WP_008275052	WP_012598938	WP_012627933	WP_013325323	WP_012596800	WP_012596800	WP_006278226	WP_015209800	WP_015231032	WP_016867709	WP_016859877	WP_009458278	WP_017309589	WP_009458278	WP_017660371	WP_015172342	WP_017294182	WP_011143112	WP_006529279	WP_015190539	WP_015226217	WP_017299337	WP_008309749	WP_006517561
hypprot	WP_012164841	WP_010472067				WP_006668667	WP_006619120	WP_006668667				WP_015159713			WP_015203769	AFY90813	WP_007305323	WP_007305323	WP_015220126			WP_015109226	WP_043368772	WP_009546480	WP_009546480	EAZ89835	WP_015955478	WP_012629395	WP_013321376	WP_012596313	WP_012596313	WP_040009685								ANFQ01000044.1	WP_015171183	WP_017295228	WP_011140147	WP_006529273	AFZ30604		WP_026072855	WP_008311665	EKV02068
rbcL	WP_010467950	WP_010467950	WP_015212301	WP_016949411	Q3M674	WP_006668582	WP_006620100	WP_006623657	WP_015198621	WP_019494112	WP_015126647	WP_015158116	WP_016875880	WP_016875880	WP_015205060	WP_015157218	WP_007306215	WP_007306215	WP_015218514	AFZ46100			WP_006910103	WP_009547487	WP_009547487	EAZ92082	WP_012598757	WP_012628807	WP_013322960	WP_012594927	WP_012594927	WP_006278637	WP_015207543	WP_015229425	WP_009458288	WP_016859871	WP_009458288	WP_017309596	WP_009458288	WP_017662628	WP_015173841	WP_017296247	WP_011142153	WP_006527632	WP_015187492	WP_015227520	WP_026072509	WP_008311353	WP_006517355
ftsH	WP_012162627	WP_010477442	WP_015216796	WP_016951384	ABA22798	WP_006668579	WP_006620106	WP_006668579	AFZ02140	WP_019491912	WP_015132046	WP_015160893	WP_016876491	WP_016876491	WP_015203025	WP_015153530	WP_007310098	EAM47607	WP_015219750	AFZ46816	WP_012954085	WP_015108278	WP_006911435	WP_009544095	WP_009544095	WP_008278253	WP_015955308	WP_012629618	WP_013320534	WP_012593979	WP_012593979	WP_006276983	WP_015207685	WP_015229408	WP_016869882	WP_016858941	WP_009459923	WP_017312271	WP_009459923	ANFQ01000195.1	WP_015170903	WP_017292732	WP_011142572	WP_006527578	WP_015188757	WP_015224644	WP_017299397	WP_008317744	WP_006517061
rpoA	WP_010480579	WP_010480579	WP_015215933	WP_016953012	Q3MF97	WP_006621323	WP_006618076	WP_006621323	WP_015200859	WP_019491984	WP_015129701	WP_015161738	WP_016877828	WP_016877828	AFZ13162	WP_039714880	WP_007306427	WP_007306427	AFZ52643	AFZ48122	WP_012954412	AFY28973	WP_006910451	WP_009543875	WP_009543875	WP_008275493	WP_015955700	WP_012626785	WP_013324965	ACK64331	ACU99193	WP_006277610	WP_015208450	AFZ52153	WP_016868072	WP_016859427	WP_009455553	WP_017310473	WP_009455553	ANFQ01000026.1	WP_015170870	WP_017296420	WP_011143560	WP_006528330	WP_015187418	AFZ45277	WP_017297654	WP_008312979	WP_006515923
clpC	WP_012162462	WP_010467511	WP_015216290	WP_016952177	ABA20534	WP_006668082	WP_006618428	WP_006620698	WP_015200797	WP_019491687	WP_015128787	WP_015162264	WP_016879619	WP_016879619	WP_015201320	WP_015157369	WP_007309413	WP_007303900	WP_015219504	AFZ48403	WP_012954277		WP_006910091	WP_009543682	WP_009543682	WP_008274497	WP_012599251	WP_012630051	WP_013324812	WP_012594749	WP_015783654	WP_006278041	WP_015206692	WP_015227883	WP_026086125	WP_016863560	WP_026086344	WP_016863560	WP_026086344	WP_026097796	WP_015170572	WP_017293405	WP_011142062	WP_006530480	WP_015189078	WP_015225278	WP_017300481	WP_008312190	WP_006518530
dnaK	WP_012162913	WP_010468928	WP_015216994	WP_016952766	ABA19921	EDZ94028	WP_006617135	WP_006620415	WP_015199372	WP_019490128	WP_015126522	WP_015160693	WP_016873763	WP_016873763	WP_015202638	WP_015154138	WP_007303526	WP_007303526	WP_015219305	AFZ48348	WP_012954617	WP_015109959	WP_006909232	WP_009545807	WP_009545807	WP_008276022	WP_015954960	WP_012629493	WP_013323950	WP_012597235	WP_012597235	WP_040009543	WP_015206579	WP_015229676	WP_016868683	WP_016863303	WP_009456920	WP_017311165	WP_009456920	WP_017660310	WP_015173018	WP_017294341	WP_011144248	WP_006530474	WP_015187089	WP_015224983	WP_017298211	WP_008313778	WP_006518058
petA	WP_012164744	WP_010475631	WP_015213003	WP_026103975	Q9L3P8	WP_006624497	WP_006616507	WP_006624497	WP_015196836	WP_026093102	WP_015128113	WP_015157675	WP_016875572	WP_016875572	WP_015204642	WP_015154091	WP_035828769	WP_035828769	WP_015220494	AFZ47905	WP_012953856	WP_015110754	WP_043368677	ACB52307	WP_009547417	WP_008274957	WP_015955910	WP_012626882	WP_013320396	WP_012594113	WP_012594113	WP_006276936	WP_015211124	WP_015227854	WP_016865054	WP_016861077	WP_009458065	WP_017311338	WP_009458065		WP_015170709	WP_017294035	WP_011143032	WP_034934896	WP_015190430	WP_015224728	WP_017299665	WP_051463866	EKV01988
ccsA	WP_012162256	WP_010476714	WP_015212653	WP_026104331	Q3MFU9	WP_006622955	WP_014274272	WP_008055904	WP_015200371	WP_019495559	WP_015128427	WP_015161502	WP_016876355	WP_016876355	WP_015201329	WP_015152234	WP_007306860	WP_007306860	WP_015219244	AFZ47560	ADB95674	AFY27705	WP_006911112	WP_009546582	WP_009546582	WP_008277698	WP_015954994	WP_012629819	WP_013323448	WP_012595584	WP_012595584	WP_006277585	WP_015210820	WP_015230942	WP_016865703	WP_016859624	WP_009454473	WP_017312170	WP_009454473	ANFQ01000258.1	WP_015172698	WP_017292799	WP_011142020	ELR96389	WP_015187579	WP_015224337	WP_017298501	WP_008313546	WP_006519784
ATPase	WP_012165018	WP_010477590	WP_015214899	WP_016948883	ABA20872	WP_006622019	WP_035737329	WP_006622019	WP_015199874	WP_019495372	WP_015129565	WP_015159570	WP_016874839	WP_016874839	WP_015203702	WP_015152361	EHJ10602	EAM48812	WP_015220393	AFZ48779			WP_006910026	ACB52785	WP_024750364	WP_008276983	WP_012598365	WP_012628872	WP_013322164	WP_012595040	WP_012595040	WP_006277347	WP_015209079	WP_015229684	WP_016867946	WP_016863193	WP_009458187	WP_017311504	WP_009458187		WP_015173429	WP_017294778	WP_011141648	WP_006529112	WP_015189362		WP_017296517	WP_008312171	WP_006516817
petB	WP_010471635	WP_010471635	WP_015212945	WP_016951816	P0A385	WP_006616443	WP_006616443	WP_006616443	WP_015197486	WP_019490099	WP_015129800	WP_015162200	WP_016876626	WP_016876626	WP_015201860	WP_015156072	WP_007305153	WP_007305153	WP_015220796	AFZ46942	WP_012954334	WP_015109205	WP_006909213	WP_009544199	WP_009544199	WP_008274615	WP_015954278	WP_012627780	WP_013325115	WP_012596761	WP_012596761	WP_006276707	WP_015206407	WP_015229935	WP_009456992	WP_016860617	WP_009456992	WP_017308061	WP_009456992	ANFQ01000138.1	WP_015173573	WP_017295510	WP_011141917	WP_006529666	WP_015188918	WP_015227061	WP_017301801	WP_008308771	WP_006518088
atpB	WP_012165535	WP_010479265	WP_015212783	WP_016949124	Q3MAS0	WP_006620412	WP_006617133	WP_006620412	WP_015196761	WP_019495416	WP_015128880	WP_015160618	WP_016874105	WP_016874105	WP_015203131	WP_015153841	WP_007310501	WP_007306975	WP_015221090	AFZ46647	WP_012953675	WP_015110668	WP_006911300	WP_009544507	WP_009544507	WP_008274017	WP_015957021	WP_012630351	WP_013324020	WP_012596877	WP_012596877	WP_006275562	WP_015209816	WP_015230985	WP_016870242	WP_016860026	WP_009453845	WP_017310042	WP_009453845	WP_017663065	WP_015172337	WP_017294608	WP_011142564	WP_006528503	WP_015191148	WP_015226007	WP_017300041	WP_008319368	WP_006516277
murA	WP_012161550	WP_029315450	AFZ59828	WP_026104439	Q3MD78	WP_006625339	WP_006616197	WP_006625339	WP_015200419	WP_051043938	WP_015130236	WP_015157782	WP_016873974	WP_016873974	AFZ14391	AFY90313	WP_007308135	WP_007308135	AFZ55017	AFZ47897	WP_012954526	AFY28512	WP_006911109	WP_009546489	WP_009546489	WP_008273947	ACK70233	WP_012627988	ADN13101	WP_012596212	WP_012596212	WP_006277348	WP_015205988	WP_015228137	WP_016865779	WP_016859082	WP_016871558	WP_017313619	WP_016871558	WP_017660080	WP_015171256	WP_026102155	WP_011143118	WP_006530014	WP_015189827	AFZ42613	WP_040695309	WP_051463851	WP_006517999
petD	WP_012164940	WP_012164940	WP_015212944	WP_016951815	Q9L3Q0	WP_006625735	WP_006616442	WP_006616442	WP_015197487	WP_019490100	WP_015129799	WP_015162199	WP_016876625	WP_016876625	WP_015201859	WP_015156071	WP_007305154	WP_007305154	WP_015220797	AFZ46943	WP_012954335	WP_015109204	WP_006911783	WP_008274614	WP_008274614	WP_008274614	WP_015954279	WP_012627781	WP_013325116	WP_012596760	WP_012596760	WP_006277036	WP_015206406	WP_015229934	WP_016866281	WP_016860618	WP_009456994	WP_017310518	WP_016866281	WP_026097681	WP_015173574	WP_017295509	WP_011141916	WP_006529667	WP_015188919	WP_015227060	WP_017301800	WP_008308774	WP_006518087
dnaB	WP_010473005	WP_010473005	WP_015215448	WP_016953451	ABA19956	WP_006625724	WP_006616435	WP_006625724	WP_015196244	WP_019496076	WP_015127860	WP_015162756	WP_016873813	WP_016873813	WP_015203985	WP_015155972	WP_007308952	WP_007303364	WP_015218125	AFZ47114	WP_041487734	WP_015110234	WP_006909032	ACB52753	WP_009545425	WP_008277789	WP_012598728	WP_012625784	WP_013322727	WP_015957285	WP_015785103	WP_006277036	WP_015206054	WP_015228593	WP_016868610	WP_016858516	WP_016872253	WP_017308852	WP_016872253	WP_017659140	WP_015170719	WP_017294625	WP_011140038	WP_006530432	WP_015189386	WP_015226437	WP_017300560	WP_008319230	WP_006517068
cpn60	WP_012164713	WP_010475296	WP_015217475	WP_016951427	Q3M704	WP_006622402	WP_006618363	WP_006622402	WP_015200995	WP_019491742	WP_015130974	WP_015157755	WP_016878546	WP_016878546	WP_015202370	WP_015152680	WP_007308122	WP_007308122	WP_015218965	AFZ47743	WP_012954134	WP_015110666	WP_006911407	WP_009544164	WP_009544164	WP_008278380	WP_012599165	WP_012630459	WP_013320553	WP_012596119	WP_012596119	WP_006278400	WP_015205865	WP_015228134	WP_016867666	WP_016863379	WP_009457507	WP_017311910	WP_009457507	WP_017661781	WP_015172922	WP_017294974	WP_011141029	WP_006530607	WP_015186661	WP_015225432	WP_026072825	WP_008312275	WP_006516273
psbc	ABW26123	WP_010477215	WP_015214654	WP_016950781	ABA20867	WP_006620419	WP_006617905	WP_006620419	WP_015198824	WP_019493911	WP_015131128	WP_015160748	WP_016879602	WP_016879602	WP_015202409	WP_015153287	WP_007308490	WP_007308490	WP_015221014	AFZ46493		WP_015108803	WP_006911394	ACB50010	WP_009545908	WP_008274858	WP_012597986	ACL42613	WP_013321792	WP_012593439	WP_012593439	WP_006278221	WP_015209856	WP_015229297	WP_026086272	WP_026086626	WP_009459545	WP_017310896	WP_009459545	WP_026097688	WP_015170992	WP_026101945	WP_011142320	WP_006528691	AFZ30756	WP_015226412	WP_026072381	WP_008315387	WP_006518025
psbd	WP_010471451	WP_010471451	WP_015214655	WP_016950780	Q3MA59	WP_006617906	WP_006617906	WP_006617906	WP_015197105	WP_019489143	WP_015129954	WP_015160747	WP_016878152	WP_016878152	WP_015202410	WP_015153746	WP_007310914	EAM47668	WP_015219637	AFZ46492		WP_015108802	WP_006909677	WP_009544824	WP_009544824	WP_008274432	WP_012597987	WP_012625716	WP_013321793	WP_012593440	WP_012593440	WP_006276274	WP_015206017	WP_015229298	WP_016870641	WP_016862866	WP_009458955	WP_017310897	WP_009453696	WP_017659542	WP_015170991	WP_017293493	WP_011142319	ELR99063	WP_015186602	WP_015224756	WP_026072380	WP_027269127	WP_006518024
ycf27	WP_010477475	WP_010477475	WP_015214906	WP_016950672	ABA21500	WP_006623410	WP_006619557	WP_006623410	WP_015200173	WP_026093429	WP_011318678	WP_015160902	WP_016872551	WP_016872551	WP_015204873	WP_015156346	WP_007304103	WP_007304103	WP_015219361	AFZ46761	WP_012954299	WP_015110442	EDY39337	WP_009543907	WP_009543907	WP_008276088	WP_041237831	WP_012626596	WP_013320176	WP_012595589	WP_012595589	WP_006275629	WP_015210368	WP_015229390	WP_009458850	WP_026087249	WP_009458850	WP_026081825	WP_009458850	ANFQ01000173.1	WP_015172445	WP_017293196	WP_011142663	ELR97212	WP_015187602	WP_015227119	WP_026072530	WP_008311277	EKV01816
minD	WP_012164921	WP_010481095	WP_015213165	WP_016950262	ABA23085	WP_006670760	WP_006617995	WP_006670760	WP_015199400	WP_019491362	WP_015131163	WP_015161838	WP_016878071	WP_016878071	WP_015203133	WP_015153839	WP_007310093	WP_007308106	WP_015221106	AFZ46277	WP_012953754	AFY28761	WP_006910901	WP_009544834	WP_009544834	WP_008274415	WP_015955018	WP_012626731	WP_013320565	WP_012596579	WP_012596579	WP_006278275	WP_015209892	AFZ49154	WP_016869490	WP_016862393	WP_009459917	WP_017309063	WP_009459917	ANFQ01000195.1	WP_015173510	WP_017292682	WP_011141991	WP_006530019	WP_015191143	WP_015225662	WP_017300084	WP_008311979	EKV02482
resB	WP_012162337	WP_010467990	WP_015213018	WP_016953460	Q3M6F7	WP_006670539	WP_006619574	WP_008055459	WP_015200039	WP_019493636	WP_015131554	WP_015162550	WP_016876942	WP_016876942	WP_015202929	WP_015156262	WP_007310510	WP_007305221	WP_015218506	AFZ48521	WP_012953655	WP_015110584	WP_006909094	WP_009543788	WP_009543788	WP_008274778	WP_015956930	WP_012627726	WP_013324536	WP_012593903	WP_015783177	EFA68674	WP_015207530	WP_015229499	WP_026086044	WP_016858540	WP_009459948	WP_017313847	WP_016871372	WP_017660614	WP_015172407	WP_017293745	WP_011142019	WP_006530401	WP_015187501	WP_015227391	WP_017299915	WP_008311870	WP_036018580
psaC	WP_009556083	WP_009556083	WP_015215228	WP_015080270	P0A411	EDZ95985	KDR56046	CCE17422	WP_015196969	WP_010997613	WP_015131169	AFY94426	WP_016878077	WP_016878077	WP_012411495	WP_012411495	WP_007303722	WP_007303722	WP_012307203	AFZ48647	WP_041487715	AFY29295	EDY39710	WP_008276077	WP_008276077	WP_008276077	B7KFK8	B8HRC2	WP_013320503	WP_012594617	WP_012594617	ACYA01000059.1	WP_010997613	AFZ49950	WP_009458117	WP_016861005	WP_009458117	WP_016861005	WP_009458117	ANFQ01000078.1	AFY66720	WP_012307203	WP_011143277	WP_006528405	AFZ31716	AFZ45858	WP_017298362	ALVV02000065.1	EKV01555
L19	WP_010475520	WP_010475520	WP_015214696	WP_016950737	ABA22164	EDZ95404	WP_006619246	CCE18841	WP_015195880	WP_019492960	WP_015128151	WP_015160558	WP_016875454	WP_016875454	WP_015204903	WP_039716820	WP_007306856	WP_007306856	AFZ52350	AFZ48230	WP_012953767	WP_015108747	EDY39426	WP_009546040	WP_009546040	WP_008277707	WP_012598424	WP_012625933	WP_013322796	WP_012595063	WP_012595063	WP_006278210	WP_015210438	WP_015229114	WP_016869470	WP_016860086	WP_009457682	WP_017313752	WP_009457682	WP_017661080	WP_015171086	WP_026101917	WP_011140830	WP_006528604	WP_015187286	WP_015227256	WP_017297710	WP_008311236
L12	WP_012163306	WP_010475532	WP_015214690	WP_016950743	Q3MA16	WP_006622639	WP_006619240	WP_006622639	WP_015195886	WP_019492966	WP_015128145	WP_015162109	WP_016875460	WP_016875460	WP_015204896	WP_015154767	WP_007307120	WP_007307120	WP_015218046	AFZ46014	WP_012953656	WP_015110284	WP_006910959	WP_009546720	WP_009546720	WP_008277355	WP_012598418	WP_012629376	WP_013322790	WP_012595057	WP_012595057	WP_006276215	WP_015210431	WP_015229120	WP_016869476	WP_016860092	WP_009457690	WP_017313756	WP_009457690	WP_017661073	WP_015171092	WP_017292589	WP_011141601	WP_006528598	WP_015187280	WP_015227250	WP_017297704	WP_008311248	WP_006518046
psbW	WP_010476862	WP_010476862	WP_015213730	WP_016948847	Q3MFL9	WP_006621246	WP_006620138	WP_006621246	WP_015199768	WP_019490513	WP_015128019	WP_015161531	WP_016873479	WP_016873479	WP_015202381	WP_015156105	WP_007307711	WP_007307711	WP_015220858	AFZ46777		WP_015108118	WP_006910072	WP_008274784	WP_008274784	WP_008274784	WP_015954941	WP_012629868	WP_013320322	WP_012594550	WP_012594550	WP_006276565	WP_015210223	WP_015229939	WP_016869458	WP_016863143	WP_009455381	WP_017311201	WP_009455381	WP_026097315	WP_015173177	WP_017292451	WP_011140930	WP_006530179	WP_015186511	WP_015227052	WP_017297482	WP_008313972	WP_006518462
rbcR	WP_012164894	WP_010469826	WP_015214850	WP_016951119	Q3MCB5	WP_006670096	WP_006619825	WP_006670096	WP_015197456	WP_019493318	WP_015128193	WP_015162708	WP_016874379	WP_016874379	WP_015203087	WP_015157340	WP_007307046	WP_007307046	WP_015218700	AFZ47150	WP_012954207	WP_015110414	WP_006911326	WP_009544533	WP_009544533	WP_008276394	WP_012597760	WP_012627924	WP_013322462	WP_012593841	WP_012593841	WP_006276494	WP_015209123	AFZ49705	WP_016868123	WP_016860788	WP_009455796	WP_017310384	WP_009455796	WP_017662486	AFY67419	WP_017293499	WP_011141340	WP_006529728	WP_041918871	WP_015226749	WP_017299601	ALVV02000007.1	EKV03594
psbA	WP_010482631	WP_010482631	WP_015213182	WP_016950481	Q3MB78	WP_006621986	WP_006617377	WP_006621986	WP_015196354	WP_019494835	WP_015126756	WP_015161219	WP_016878157	WP_016873445	WP_015201290	WP_015156271	WP_007312473	WP_007307403	WP_015218695	AFZ46027		WP_015108033	WP_006911636	WP_008274631	WP_008274631	WP_008274631	WP_012597589	WP_012626542	WP_013323018	WP_012594577	WP_012594577	WP_006276605	AFZ27688	WP_015228284	WP_016865688	WP_016860104	WP_009455234	WP_017310587	WP_026086577	ANFQ01000190.1	AFY67640	WP_017292699	WP_011140781	WP_006528231	WP_015188022	WP_015226715	WP_017299141	WP_008317518	WP_006516678
chlI	WP_012165153	WP_010478001	WP_015214442	WP_016951573	ABA21142	WP_006670057	WP_006618358	WP_006670057	WP_015197571	WP_019494089	WP_015126951	WP_015162113	WP_016873528	WP_016873528	WP_015203363	WP_015153067	WP_007303511	WP_007303511	WP_015218333	AFZ47248	WP_012953433	WP_015110789	WP_006911628	WP_009546697	WP_009546697	WP_008274324	WP_012598055	WP_049771092	WP_013320725	WP_012593827	WP_012593827	WP_006276817	WP_015205904	WP_015230865	WP_016868842	WP_016859854	WP_009456321	WP_017312410	WP_009456321	WP_017659838	WP_015172950	WP_017293979	WP_011141713	WP_006529681	WP_015187653	WP_015226200	WP_017297070	WP_008317866	WP_006518251
S4	WP_012164324	WP_010475022	WP_015212516	WP_016952728	Q3M534	WP_006625045	WP_006618547	WP_006625045	WP_015199695	WP_019495257	WP_015131712	WP_015160331	WP_016873358	WP_016873358	WP_015203872	WP_015157326	WP_007307083	WP_007307083	WP_015218117	AFZ46940	WP_012953728	WP_015108955	WP_043368690	WP_009546714	WP_009546714	WP_008273740	WP_015954573	WP_012626488	WP_013324215	WP_015785333	WP_015785333	WP_006278848	WP_015206287	WP_015230189	WP_016868098	WP_016861168	WP_009458491	WP_017311374	WP_016871084	ANFQ01000049.1	WP_015171301	WP_017294635	WP_011143561	WP_006527721	WP_015187211	WP_015224931	WP_017300132	WP_008317682	WP_036022054
pcxA	WP_012164771	WP_010475585	WP_015215148	WP_026104442	Q3MDY0	WP_006668058	WP_006617319	WP_006620804	WP_015198733	WP_019493888	WP_015126736	WP_015159944	WP_016876746	WP_016876746	WP_015204826	WP_051033387	WP_007307647	WP_007307647	WP_015219411	AFZ47692	WP_012954141		WP_006911181	WP_009546780	WP_009546780	EAZ94149	WP_015955645	WP_012626494	WP_013324659	WP_012596915	WP_012596915	WP_006277843	AFZ23934	WP_015230048	WP_016867100	WP_016858373	WP_009454532	WP_017312707	WP_016871666	WP_051044177	WP_015171119	WP_017293479		WP_006529876	WP_015190737	WP_015226699	WP_017297542	WP_008319295	WP_006515180
ilvH	WP_010477416	WP_010477416	WP_015213275	WP_016950575	ABA21657	WP_006625441	WP_006618438	WP_006625441	WP_015196808	WP_019492237	WP_015126609	WP_015158120	WP_016875905	WP_016875905	WP_015205120	WP_015154365	WP_007304707	WP_007304707	WP_015219133	AFZ48469		WP_015108799	WP_006910483	ACB49979	WP_009547809	EAZ92294	WP_012598844	WP_012626204	WP_013322899	WP_012595734	WP_012595734	WP_006277889	WP_015209539	WP_015230978	WP_016870148	WP_016859689	WP_009756687	WP_017313402	WP_009756687	WP_017660939	WP_015171191	WP_017294692	WP_011141136	WP_006527479	WP_015189621	WP_015227737	WP_026073042	WP_008314262	EKV00810
psbV	WP_012164235	WP_012164235	WP_015213999	WP_016950847	Q3M9H7	WP_006623884	WP_006616772	WP_006623884	WP_015196595	WP_019492697	WP_015126580	WP_015160811	WP_016874132	WP_016874132	WP_015205160	WP_015152540	WP_007303804	WP_007303804	WP_041922480	AFZ47509		AFY30213	WP_006910074	WP_009547414	WP_009547414	WP_008274959	WP_015955108	WP_012629235	WP_013323795	B7JV99	WP_041229923	WP_040008552	WP_015208362	WP_015228903	WP_016867974	WP_016859452	WP_009458211	WP_017310501	WP_009458211	ANFQ01000214.1	WP_015171336	WP_017294303	WP_011142334	WP_006528597	WP_015189023	WP_015225644	WP_026072857	WP_008317435	WP_006516955
sufB	WP_012161807	WP_010480924	WP_015213829	WP_016951202	ABA20050	WP_006620652	WP_006617211	WP_006620652	WP_015200448	WP_026093781	WP_015130440	WP_015157720	WP_016876439	WP_016876439	WP_015202046	WP_015154063	WP_007307555	WP_007307555	WP_015220402	AFZ48632	WP_012954121	WP_015109145	WP_006909624	ACB50036	WP_009545929	WP_008278529	WP_015956672	WP_012628835	WP_013323186	WP_012593789	WP_012796795	WP_006277481	WP_015211234	WP_015228979	WP_016868020	WP_016863450	WP_009458254	WP_017309174	WP_009458254	WP_017662637	WP_015172281	WP_026102049	WP_011141370	WP_006530313	WP_015190665	WP_015226195	WP_017297931	WP_008316689	WP_006515514
ftrB	WP_012164369	WP_010474952	WP_015216564	WP_016952086	ABA21264	WP_035738004	WP_035738004	WP_035738004	WP_015201101	WP_019491470	WP_015132169	AFY95123	WP_016875343	WP_016875343	WP_015204140	WP_015153070	WP_007305260	WP_007305260	WP_015218606	AFZ48724	WP_012953715	WP_015109146	WP_006910399	ACB52746	WP_024750361	WP_008278950	WP_015955721	WP_012627934	WP_013324947	WP_012594850	WP_012594850	WP_006278627	WP_015210969	WP_015229448	WP_016870130	WP_016858963	WP_009756676	WP_017312287	WP_009756676	WP_017662638	WP_015172280	WP_017295595		WP_006527362	WP_015186950	WP_015226705	WP_017297930	WP_008316690	WP_006515513
sufC	WP_010480921	WP_010480921	WP_015213830	WP_016951201	ABA20051	WP_006620651	WP_006617210	WP_008049453	WP_015200447	WP_019497429	WP_015130441	WP_015157724	WP_016876438	WP_016876438	WP_015202047	WP_015154062	WP_007312615	WP_007307556	WP_015220659	AFZ46751	WP_012954120	WP_015109144	WP_006911230	ACB50037	WP_009545930	EAZ88384	WP_015956673	WP_012628829	WP_013323187	WP_012593790	WP_012593790	WP_006277482	WP_015211235	WP_015228980	WP_016868021	WP_016863451	WP_009458255	WP_017309173	WP_009458255	WP_017662634	WP_015172282	WP_017295465	WP_011141371	WP_006530314	WP_015190666	WP_015226194	WP_017297932	WP_008316687	WP_006515515
atpA	WP_012161508	WP_010468098	WP_015213887	WP_016949659	Q3M9W0	WP_006623168	WP_006618464	WP_006623168	WP_015197272	WP_019493620	WP_015126833	WP_015160259	WP_016874659	WP_016874659	WP_015202942	WP_015156236	WP_007303508	WP_007303508	WP_015218630	AFZ46062	WP_012953550	WP_015110598	WP_006909873	WP_009543458	WP_009543458	WP_008273219	WP_015954636	WP_012626953	WP_013325414	WP_012595988	WP_012595988	WP_006278182	WP_015206122	WP_015231040	WP_016866284	WP_016863346	WP_009456997	WP_017311145	WP_009456997		WP_015172393	WP_017294091	WP_011142899	WP_006528422	WP_015187515	WP_015224533	WP_017299901	WP_008309367	WP_006516211
atpI	B0BZK7	WP_029314931	WP_015213883	WP_015213883	Q3M9V5	WP_006618459	WP_006618459	WP_006618459	WP_015197267	WP_019493625	AFY31003	WP_015160254	WP_016874654	WP_016874654	WP_015202938	AFY89700	WP_007303503	WP_007303503	WP_015218635	AFZ46067	ADB94890	WP_015110593	WP_006911604	WP_009543462	WP_009543462	WP_035798136	WP_015954641	WP_041236735	WP_013325419	WP_012595983	WP_012595983	WP_006278177	WP_015206127	WP_015231045	WP_016866288	WP_016863342	WP_009457002	WP_016863342	WP_009457002		AFY66833	WP_017294086	WP_011142904	WP_006528417	WP_015187510	WP_015224528	WP_017299906	WP_008309356	WP_006516216
ycf39	WP_012161705	WP_010477781	AFZ55956	WP_016952015	ABA21542	WP_006625052	WP_006618539	WP_006625052	WP_015200478	WP_019493680	WP_015131576	WP_015160829	WP_016876874	WP_016876874	WP_015203685	WP_015154102	WP_007310803	WP_007308586	WP_015218797	AFZ47616		WP_015108795	WP_043369174	WP_009543842	WP_009543842	WP_008272641	ACK70446	WP_012630244	WP_013323375	WP_012593448	WP_012593448	WP_006276011	WP_015207458	WP_015229157	ALVS01000088.1	WP_016859547	WP_009459656	WP_017313009	WP_009459656	ANFQ01000074.1	WP_015172604	WP_017295605	WP_011143247	WP_006529918	WP_015189535	WP_015225133	WP_026072991	WP_008316152	WP_006516599
petS	WP_012163820	WP_010472674	WP_015215819	WP_016953200	Q3MBF4	WP_006668770	WP_006616759	WP_008051563	WP_015199169	WP_019493850	WP_015130817	WP_015161026	WP_016875048	WP_016875048	WP_015203121	WP_015153700	WP_007310529	EAM51113	WP_015218959	AFZ46023	WP_012953895	WP_015108142	WP_006910642	WP_009545947	WP_009545947	WP_008274823	WP_012598549	WP_012629598	WP_013321338	WP_012595852	WP_015784738	WP_006275583	WP_041233105	WP_015229295	WP_016866672	WP_016861451	WP_009457652	WP_017309132	WP_009457652	WP_017659438	WP_015172545	WP_017292857	WP_011141827	WP_006529761	WP_015189293	WP_015224583	WP_017302516	WP_008314322	WP_006516805
rpoC1	WP_012163976	WP_010473550	WP_015214670	WP_016950767	Q3M5C9	WP_006621698	WP_006618615	WP_006621698	WP_015198600	WP_019491810	WP_015129317	WP_015160180	WP_016876964	WP_016876964	WP_015203652	AFY85998	WP_007313158	AADV02000306.1	WP_015220777	AFZ48515	WP_012954233	WP_015110547	WP_006909527	WP_009547177	WP_009547177	WP_008278265	WP_015954566	WP_012625980	WP_013324712	WP_012593981	WP_012593981	WP_006277463	WP_015210446	WP_015228407	WP_016864934	WP_016859513	WP_009456872	WP_017313042	WP_009456872	WP_017660788	WP_015172945	WP_017294829	WP_011144261	WP_006529620	WP_015189886	WP_015226154	WP_017300693	WP_008319318	WP_006516603
rpoC2	WP_012163977	WP_010473548	WP_015214669	WP_016950768	Q3M5C8	WP_006667932	WP_006618616	WP_006621700	WP_015198599	WP_019491809	WP_015129316	WP_015160179	WP_016876963	WP_016876963	WP_015203651	WP_015152550	WP_007310715	WP_007305478	WP_015219405	AFZ46601	WP_012953977	WP_015110548	WP_006910114	WP_009545345	WP_009545345	WP_035798212	WP_012598145	WP_012625979	WP_013325241	WP_012595070	WP_015783826	WP_040009100	WP_015210445	WP_015228406	WP_016864933	WP_016859512	WP_009456871	WP_017313043	WP_009456871	WP_017660789	WP_015172946	ALVO01000009.1	WP_011144262	WP_006529286	WP_015189885	AFZ44278	WP_017300694	WP_008319320	WP_006516602
tatC	WP_012164746	WP_010475627	WP_015213229	WP_016949480	ABA20013	EDZ94642	WP_006618809	WP_006623487	WP_015196833	WP_019491764	WP_015128109	AFY95354	WP_016878398	WP_016878398	WP_015204645	WP_015154959	WP_007305126	WP_007305126	WP_015221197	AFZ48147	WP_012954128	AFY30324	WP_006910792	WP_009544034	WP_009544034	WP_008274175	WP_015955945	WP_012626893	WP_013324468	WP_015785265	WP_015785265	EFA69630	WP_015211121	WP_015228262	WP_016868454	WP_016860462	WP_009455974	WP_017311284	WP_009455974	WP_017663695	AFY65138	WP_017295234	WP_011141910	WP_006527499	WP_015190434	WP_015226134	WP_017300509	WP_008313990	WP_006515690
pbsA	WP_012167382	WP_010479660	WP_015215843	WP_026104406	ABA23372	WP_006621891	WP_006617685	WP_006621891	WP_015200072	WP_019488613	WP_015127754	WP_015160975	WP_016873984	WP_016873984	WP_015201340	WP_015155947	WP_007304842	WP_007304842	WP_015218738	AFZ48408		WP_015109717	WP_006911054	WP_009544737	WP_009544737	WP_008276995	WP_015955613	WP_012628373	WP_013320448	WP_012594714	WP_012594714	WP_006278277	WP_015208568	WP_015230168	WP_016866479	WP_016862695	WP_009456616	WP_017310578	WP_009456616	WP_017658482	WP_015171077	WP_017293971	WP_011140413	WP_006528190	WP_015189593	WP_015224751	WP_017300389	WP_008311820	WP_006517864
psaB	WP_012162930	WP_010468885	WP_015216347	WP_016952351	P31088	WP_006670107	WP_006619832	WP_006621387	WP_015196516	WP_019492904	WP_015130735	WP_015160124	WP_016879709	WP_016879709	WP_015203074	WP_015154280	WP_007307412	WP_007307412	WP_015218334	AFZ47922	WP_012954095	WP_015109439	WP_006910911	WP_009547111	WP_009547111	WP_008278476	WP_012597819	WP_012630018	WP_013324916	WP_015785087	WP_015785087	WP_006278754	WP_015207277	WP_015228477	WP_016867262	WP_016862669	WP_009454573	WP_017310553	WP_009454573	ANFQ01000232.1	WP_015173233	WP_017294321	WP_011143428	WP_006527978	WP_015187471	WP_015224403	WP_017300141	WP_008309321	WP_006515675
psaA	BAH36749	WP_010468887	WP_015216346	WP_016952350	Q44550	WP_006670108	WP_006619833	WP_006670108	WP_015196515	WP_019492903	WP_015130736	WP_015160125	WP_016874502	WP_016874502	WP_015203075	WP_015156941	WP_007312489	EAM48832	WP_015218335	AFZ47921	WP_012954094	WP_015109440	WP_006909907	WP_009547112	WP_009547112	WP_008278477	WP_012597820	WP_012630019	WP_013324917	WP_015785086	WP_015785086	WP_006278753	WP_015207276	WP_015228476	WP_016867261	WP_016862668	WP_009454571	WP_017310552	WP_009454571	ANFQ01000232.1	WP_015173234	WP_017294322	WP_011143427	WP_006527979	WP_015187472	WP_015224404	WP_017300142	WP_008309320	WP_006515676
ilvB	WP_012163511	WP_010468775	WP_015213964	WP_016950347	ABA22370	WP_006668524	WP_006616904	WP_008053882	WP_015198847	WP_019493028	AFY34715	AFY92044	WP_016874559	WP_016874559	AFZ11189	AFY90159	WP_007309474	WP_007303997	WP_015220557	AFZ47101		AFY27269	WP_006909602	WP_009543467	WP_009543467	WP_008278128.1	WP_015956921	WP_012626036	WP_013320505	WP_012594254	WP_015783386	WP_006277133	WP_015206363	WP_015230839	WP_016868560	WP_016859390	WP_009454838	WP_026081880	WP_009454838	WP_026097936	WP_015173258	WP_017296038	WP_011143269	ELR98103	WP_015190161	WP_015227470	WP_026072663	WP_027269289	WP_006516595
psbB	WP_010474498	WP_010474498	WP_015216984	WP_016950960	ABA21130	WP_006668669	WP_006619122	WP_008051921	WP_015197645	WP_019494498	WP_015128170	WP_015159715	WP_016878193	WP_016878193	WP_015203771	WP_015157352	WP_007308556	WP_007308556	WP_015220128	AFZ46878		WP_015109225	WP_043368767	WP_009545650	WP_009545650	WP_008277206	WP_012598955	WP_012626345	WP_013321367	WP_012596311	WP_012596311	WP_006278020	WP_015207971	WP_015229700	WP_016868821	WP_016864195	WP_009459486	WP_017312937	WP_009459486	WP_026097445	WP_015171181	WP_017295229	WP_011142992	WP_006528946	WP_015188475	WP_015226093	WP_026072854	WP_008311661	WP_006516452
ycf3	WP_012163272	WP_012163272	WP_015215239	WP_016951460	ABA23496	WP_006624111	WP_006617171	WP_006624111	WP_015199866	WP_019491256	WP_015126526	WP_015160119	WP_016877027	WP_016877027	WP_015204834	WP_015155576	WP_035828601	WP_007307466	WP_015221167	AFZ46660	WP_012953461	WP_015110444	WP_006910180	WP_009546778	WP_009546778	WP_008272488	WP_015955955	WP_012626044	WP_013324744	WP_012595450	WP_015784053	WP_006276872	WP_015205729	WP_015230785	WP_016865513	WP_016860288	WP_009457927	WP_017309236	WP_009457927	WP_017659431	WP_015171354	WP_017295890	WP_011140717	WP_006529850	WP_015187186	WP_015226174	WP_017298367	WP_008313827	WP_006516048
psbE	WP_010476188	WP_010476188	WP_015214115	WP_016949289	Q3MC09	WP_006623155	WP_006616833	WP_006623155	WP_015196549	WP_026093495	WP_015127972	WP_015162049	WP_016876450	WP_016876450	WP_015204057	WP_015154007	WP_007308400	WP_007308400	WP_015218557	AFZ46477		WP_015109700	WP_006911727	WP_009544128	WP_009544128	WP_008276018	WP_012598218	WP_012627666	WP_013324412	WP_015785130	WP_015785130	WP_006277317	WP_015209611	WP_015229653	WP_016867049	WP_016861091	WP_009460050	WP_016861091	WP_009460050	ANFQ01000193.1	WP_015170395	WP_017295554	WP_011140858	WP_006527752	WP_015188883	WP_015226645	WP_017298461	WP_008313085	WP_006518581
atpH	WP_010468088	WP_010468088	WP_010994186	WP_015206126	Q3M9V6	WP_006618460	WP_006618460	WP_006618460	WP_015197268	WP_019493624	AFY31004	WP_015160255	WP_016874655	WP_016874655	WP_013192016	WP_008233924	WP_007303504	WP_007303504	WP_015218634	AFZ46066	WP_012953554	WP_015110594	EDY39653	WP_007303504	WP_007303504	WP_007303504	WP_015954640	WP_012626949	WP_013325418	WP_012595984	WP_012595984	WP_006278178	WP_015206126	WP_015231044	WP_009457001	WP_008233924	WP_009457001	WP_008233924	WP_009457001		WP_015172397	WP_017294087	WP_011142903	WP_006528418	WP_015187511	WP_015224529	ALVP01000027.1	WP_008309358	WP_006516215
chlB	WP_012162088	WP_010479960	WP_015217008	WP_016951345	Q3M7G3	WP_006670229	WP_006618246	WP_006623288	WP_015196774	WP_019490604	WP_015130756	WP_015160604	WP_016878784	WP_016878784	WP_015205494	WP_015152349	WP_007312931	WP_007307931	WP_015219326	AFZ46594	WP_012953914	WP_015107702	WP_006911396	WP_009545757	WP_009545757	WP_008275248	WP_012597777	WP_012629044	WP_013320542	WP_012596156	WP_015784577	WP_006277951	WP_015205688	WP_015229485	WP_016867169	WP_016861227	WP_009459629	WP_017311708	WP_016870696	WP_017659646	WP_015173835	WP_026102191	WP_011140219	WP_006529447	WP_015188044	WP_015224392	WP_026072569	WP_008319109	WP_006518413
accD	WP_012164232	WP_010472219	WP_015213989	WP_016950855	Q3MGS5	WP_006623881	WP_006616771	WP_006623881	WP_015199846	WP_019489679	WP_015130741	WP_015160810	WP_016874124	WP_016874124	WP_015205162	WP_015152538	WP_007303254	WP_007303254	WP_015219671	AFZ46393	WP_012954226	WP_015108370	WP_006911251	WP_009545881	WP_009545881	WP_008274444	WP_015956606	WP_012629237	WP_013323302	WP_012593583	WP_012593583	WP_006276581	WP_015208373	WP_015230356	WP_016868339	WP_016860184	WP_009456986	WP_017312136	WP_016872167	MSIVTKSIVNADAEARYLSPGELDRIKSFVASGEARLRIAQVLTDSRERIVKDAGNQLFQKRPDVVSPGGNAFGEEMTATCLRDMDYYLRLITYGVVSGDITPIEEIGIVGVREMYRSLGTPIEAVAEGVRCMKNVATSLMSTEDASEAASYFDYVIGAMQ	WP_015171338	WP_017293643	WP_011141604	WP_006529984	WP_015189021	WP_015224310	WP_017300199	WP_008317437	WP_006516956
odpB	WP_010469156	WP_010469156	WP_015213581	WP_016949840	ABA21114	WP_006621902	WP_006616827	WP_006621902	WP_015196458	WP_019492448	WP_015127221	WP_015161042	WP_016879114	WP_016879114	WP_015202431	WP_015153537	WP_007305839	WP_007305839	WP_015220529	AFZ48196	WP_012954056	WP_015108112	WP_006909331	WP_009543307	WP_009543307	WP_008275223	WP_012598430	WP_012630448	WP_013322802	WP_012596147	WP_015784583	WP_006276827	WP_015210149	WP_015228956	WP_016867304	WP_016862298	WP_009459052	WP_017310102	WP_009459052	WP_017662114	WP_015172594	WP_017292608	WP_011141529	WP_006530678	WP_015188713	WP_015227731	WP_017301099	WP_008309460	WP_006515268
chlN	WP_012162003	WP_010468478	WP_015216054	WP_016952942	Q3MAN8	WP_006624176	WP_006620199	WP_006624176	WP_015199077	WP_019492098	WP_015129731	WP_015161514	WP_016875236	WP_016875236	WP_015204278	WP_015156456	WP_007310591	WP_007305346	WP_015219580	AFZ46997	WP_012954162	AFY27242	EDY37220	WP_009543413	WP_009543413	WP_008277275	WP_015954398	WP_012629309	WP_013325284	WP_012594147	WP_015783334	WP_006277884	WP_015208402	WP_015228896	WP_016867076	WP_016858831	WP_009460145	WP_017313716	WP_009460145	WP_017660635	WP_015170756	WP_017292736	WP_011142365	WP_006527570	WP_015187797	WP_015225142	WP_017299750	WP_008309932	WP_006519240
chlL	WP_010468480	WP_010468480	WP_015216056	WP_016952940	ABA21950	WP_006624178	WP_006616040	WP_006616040	WP_015199079	WP_026093149	WP_015129733	WP_015161513	WP_016875234	WP_016875234	WP_015204277	WP_015156454	WP_007305348	WP_007305348	WP_015219581	AFZ46996	WP_012954161	WP_015107703	WP_006910747	ACB53880	WP_009543415	WP_008277271	WP_015954400	WP_012629307	WP_013325281	WP_012594149	WP_012594149	WP_006277886	WP_015208400	WP_015228895	WP_016867078	WP_026086646	WP_009460143	WP_017313714	WP_009460143	ANFQ01000098.1	WP_015170753	WP_017292740	WP_011142366	ELR99605	WP_015187799	WP_015225141	WP_017299753	WP_008309934	WP_006519238
ndhH	WP_010472570	WP_010472570	WP_015213122	WP_016949071	Q3M880	WP_006625175	WP_006619520	WP_008051438	WP_015199835	WP_026092907	WP_015128233	WP_015160837	WP_016872564	WP_016872564	WP_015204314	WP_015153050	WP_007304477	WP_007304477	WP_015221093	AFZ48255	WP_012954515	WP_015110378	WP_006910920	WP_009543241	WP_009543241	WP_008276872	WP_012597770	WP_012628779	WP_013323591	WP_012595339	WP_012595339	WP_006278201	WP_015209947	WP_015229274	WP_016868618	WP_016859341	WP_009456318	WP_017311944	WP_009456318	WP_017659931	WP_015172513	WP_017295048	WP_011142368	WP_006527579	WP_015189189	WP_015226963	WP_017297320	WP_008314300	WP_006515148
groES	WP_010475295	WP_010475295	WP_015217477	WP_016951426	ABA23233	WP_006618364	WP_006618364	WP_006618364	AFZ04388	WP_019491741	WP_015130973	WP_015157756	WP_016878545	WP_016878545	WP_015202371	AFY86130	WP_007308121	WP_007308121	WP_015218964	AFZ47744	WP_012954133	WP_015110667	WP_006910546	WP_008278381	WP_008278381	WP_008278381	WP_012599166	WP_012630460	WP_013320552	AAM20895	WP_012596120	WP_006278399	WP_015205864	WP_015228133	WP_009457502	WP_016863380	WP_009756748	WP_016863380	WP_009457502	WP_026097753	WP_015172923	WP_017294973	WP_011142890	WP_006530606	WP_015186660	WP_015225431	WP_017299961	WP_008310159	WP_006516274
acpA			WP_015213877	WP_016952386	ABA22235	WP_006617276	WP_006617276	WP_006617276	WP_015197261	WP_026093334	WP_015126817	WP_015160895	WP_026087462	WP_026087462	WP_015202934	WP_015156256	WP_007310351	WP_007305032	WP_015219770	AFZ46138		WP_015110589	WP_006911806	WP_009547370	WP_009547370	WP_008276709	WP_015954650	WP_012630327	WP_013325431	WP_012596054	WP_012596054	WP_040009603	WP_015206133	WP_015230548	WP_016866292	WP_016863338	WP_009457007	WP_016863338	WP_009457007	ANFQ01000003.1	WP_015172402	WP_017292419	WP_011141246	WP_006528413	WP_015187506	WP_015226049	WP_017299910	WP_008309347	WP_006516220
acpB			WP_015213876	WP_016952387	ABA22236	WP_006617275	WP_006617275	WP_006617275	WP_015197260	WP_019493631	WP_015126816	WP_015160896	WP_016874648	WP_016874648	WP_015202933	WP_015156257	WP_007305033	WP_007305033	WP_015219769	AFZ46137		WP_015110588	WP_006909433	WP_009547371	WP_009547371	WP_008276708	WP_015954651	WP_012630328	WP_013325432	WP_012596055	WP_012596055	WP_006278150	WP_015206134	WP_015230547	WP_016866293	WP_016863337	WP_009457009	WP_016863337	WP_009453701	ANFQ01000003.1	WP_015172403	WP_017292418	WP_011141247	WP_006528412	WP_015187505	WP_015226048	ALVP01000027.1	WP_008309345	WP_006516221
acpD			WP_015217485	WP_016951445	ABA23241	WP_006616661	WP_006616661	WP_006616661	WP_015196511	WP_019492633	WP_015130965	WP_015158265	WP_016878526	WP_016878526	WP_015202800	WP_015152396	WP_007307430	WP_007307430	WP_015218190	AFZ46823		WP_015108198	WP_006911552	WP_009545265	WP_009545265	WP_008274288	WP_015954005	WP_012626517	WP_013322617	WP_012594566	WP_012594566	WP_006277680	WP_015205854	WP_015230136	WP_016869068	WP_016863389	WP_009457489	WP_017311917	WP_009457489	WP_017663120	WP_015173324	WP_017292410		WP_006527916	WP_015187670	WP_015226592	WP_017298206	WP_008318932	WP_006518119
acpE			WP_015213878	WP_016952385	ABA22234	EDZ92452	WP_006619787	WP_006622367	WP_015197262	WP_019493629	WP_015126818	AFY92018	WP_016874650	WP_016874650	WP_015202935	WP_015156255	WP_007312610	WP_007307543	WP_015218133	AFZ46018		AFY30157	WP_006911742	WP_009546150	WP_009546150	WP_008274670	WP_015954648	ACL47442	WP_013325429	WP_012595371	WP_015783982	WP_006278147	WP_015206132	WP_015227866	WP_016866291	WP_016863339	WP_009457006	WP_017311137	WP_009457006		WP_015172401	WP_017296287	WP_011141245	WP_006528414	WP_015187507	WP_015224297	WP_040695522	ALVV02000028.1	WP_006516219
acpF			WP_015212563	WP_016950519	ABA19772	WP_006626281	WP_006618329	WP_008049931	WP_015201092	WP_026093264	WP_015131726	WP_015160039	WP_016873339	WP_016873339	WP_015205276	WP_015156653	WP_007311900	EAM47673	WP_015219151	AFZ46566		WP_015108124	WP_006910537	WP_009545748	WP_009545748	WP_008274280	WP_015954230	WP_012627291	WP_013323418	WP_012594165	WP_012594165	WP_006277305	WP_015206300	WP_015228359	WP_016869648	WP_016859836	WP_009453752	WP_017313082	WP_009453752	ANFQ01000059.1	WP_015171635	WP_017294632	WP_011141247	WP_006529977	WP_015188858	WP_015225041	WP_017297143	WP_027269247	WP_006516885
hemA	WP_012165918	WP_010475181	WP_015214537	WP_016950202	Q3M6T2	WP_006621557	WP_006618315	WP_006621557	WP_015199148	WP_019491378	WP_015128177	WP_015162793	WP_016879577	WP_016879577	WP_015203103	WP_015157308	WP_007312923	WP_007305843	WP_015218744	AFZ47170	WP_012954305	WP_015108164	WP_006911592	WP_009543932	WP_009543932	WP_035798200	WP_015957108	WP_012628884	WP_013322978	WP_012596865	WP_012596865	WP_006276020	WP_015210246	WP_015230052	WP_016865665	WP_016860871	WP_009456468	WP_017311661	WP_009456468	ANFQ01000006.1	WP_015171379	WP_017295578	WP_011141218	WP_006530380	WP_015189599	WP_015226533	WP_017300904	WP_008317103	WP_006516524
preA	WP_010477996	WP_010477996	WP_015212813	WP_016949902	ABA21092	EDZ93921	WP_006618860	WP_006625848	WP_015200298	WP_019492427	WP_015127194	WP_015161190	WP_016879091	WP_016879091	WP_015204259	WP_015152743	WP_007304655	WP_007304655	WP_015219826	AFZ48102	WP_012953639	AFY27608	WP_006909717	ACB51813	WP_009544842	WP_008274405	WP_012598621	WP_012630183	WP_013320227	WP_012593749	WP_012593749	WP_006278494	WP_015210174	WP_015228234	WP_016865073	WP_016861056	WP_009458040	WP_017312461	WP_009458040	WP_026097328	WP_015170979	WP_017294884	WP_011140755	WP_006529606	WP_015187302	WP_015225072	WP_026072678	WP_008317428	WP_006516684
nadA	ABW26107	WP_010477246	WP_015213329	WP_016951391	Q3MBM3	WP_006624381	WP_006616923	WP_008052373	WP_015197372	WP_019490667	WP_015131034	WP_015162341	WP_016876467	WP_016876467	WP_015202546	WP_015157389	EHJ12739	WP_007304059	WP_015219379	AFZ47652		AFY27843	EDY39124	ACB53064	WP_009545126	WP_008274697	WP_012597732	B8HNE6	WP_013321503	WP_012594145	WP_015783333	WP_006278844	WP_015207296	WP_015230569	WP_016869384	WP_016861132	WP_009454102	WP_017311409	WP_009454102	WP_017662563	WP_015170811	WP_017296301	WP_011140196	WP_006530683	WP_015190656	WP_015227262	WP_017299890	WP_008307724	WP_006519510
crtE	ABW29825	WP_010470824	WP_015215280	WP_016952905	ABA22317	WP_035760238	WP_035736205	WP_035760238	WP_015199069	WP_019490810	WP_015128907	WP_015159835	WP_016875703	WP_016875703	WP_015203057	WP_015153462	WP_007307608	WP_007307608	AFZ53427	AFZ46748	WP_012953507	AFY27511	EDY38699	WP_009546110	WP_009546110	WP_008276492	WP_012598016	WP_012626456	WP_013322785	WP_012593538	WP_012593538	WP_006278697	WP_015207141	WP_015230257	WP_016868367	WP_016859661	WP_009460305	WP_017313374	WP_009460305		WP_015171401	WP_017292475	WP_011140419	WP_006530495	WP_015187539	WP_015226614	WP_017302091	WP_008308048	WP_006516935
cpcA	WP_012167371		WP_015214033	WP_016950367	ABA22542	WP_006620876	WP_006618345	WP_006620876	WP_015200608	WP_019494186	WP_015129898	WP_015161142	WP_016874686	WP_016874686	WP_015202813	WP_015155411	WP_007311228	WP_007306014	WP_015220924	AFZ46322		WP_015109240	WP_006910423	WP_009544659	WP_009544659	WP_008273303	WP_012597580	WP_012628287	WP_013321748	WP_012596317	WP_012596317	WP_006277656	WP_015206335	WP_015228331	WP_009454962	WP_016860640	WP_009454962	WP_017310596	WP_009454962	WP_017660007	WP_015173541	WP_017295397	WP_011141185	WP_006529750	WP_015190909	WP_015227201	WP_017300753	WP_008314438	WP_006515463
hisH	WP_012162555	WP_010474540	WP_015217270	WP_016953224	Q3M5W4	WP_006624770	WP_006617637	WP_008049693	WP_015199908	WP_019495512	WP_015130295	WP_015161676	WP_016875743	WP_016875743	WP_015202094	WP_015154653	WP_007309052	WP_007303483	WP_015220255	AFZ47082		WP_015110796	WP_006910209	ACB49660	WP_009546801	WP_008274972	WP_015955553	WP_012629315	WP_013320238	WP_012594830	WP_015783697	WP_006276363	WP_015207124	WP_015229763	WP_016865062	WP_016861069	WP_009458054	WP_017311343	WP_009458054	WP_017662288	WP_015173562	WP_017295106	WP_011140410	WP_006529246	WP_015190614	WP_015226236	WP_017301908	WP_008313938	WP_006514718
ndhB	WP_012162551	WP_010474528	WP_015216778	WP_016951045	Q3MB63	WP_006670041	WP_006617584	WP_006670041	WP_015199329	WP_019490679	WP_015130897	WP_015162329	WP_016876997	WP_016876997	WP_015205092	WP_015152784	WP_007303546	WP_007303546	WP_015221150	AFZ46010	WP_012953886	AFY30279	WP_006910742	WP_009544006	WP_009544006	WP_008278219	WP_015954061	WP_012626937	WP_013320269	WP_012596764	WP_015784235	WP_006275829	WP_015211402	WP_015230599	WP_016868572	WP_016860417	WP_009459301	WP_017311330	WP_009459301		WP_015171262	WP_017295290	WP_011143113	WP_006530161	WP_015186590	WP_015227184	WP_017298518	WP_008314275	WP_006518470
ndhF	WP_012162964	WP_010475702	WP_015214847	WP_016951122	ABA21368	EDZ93394	WP_006620027	WP_008049675	WP_015197459	WP_019493315	WP_015128196	WP_015161087	WP_016874382	WP_016874382	WP_015203084	WP_015157344	WP_007310633	WP_007305380	WP_015219146	AFZ47848	WP_012954048	WP_015110412	WP_043369004	WP_009545005	WP_009545005	WP_008276692	WP_012598920	WP_012630538	WP_013325492	WP_012597217	WP_015785041	WP_006276497	WP_015209126	WP_015230964	WP_016868126	WP_016860792	WP_009455799	WP_017310388	WP_016871332	WP_026097698	WP_015172988	WP_017296176	WP_011140222	WP_006528261	WP_015187225	WP_015225770	WP_017299734	WP_027269311	EKV01309
[truncated: 85 more columns]
